# Supplementary material for: Acetonitrile­[2-(1-{bis­[2,4,6-tris­(trifluoro­meth­yl)phen­yl]phosphan­yloxy}-1-methyl­eth­yl)pyridine]­methyl­palladium(II) hexa­fluoridoanti­monate dichloro­methane hemisolvate
Source: Acta Crystallogr Sect E Struct Rep Online. 2011 Feb 23;67(Pt 3):m365. doi: 10.1107/S1600536811005277 (PMC3051981; doi:10.1107/S1600536811005277)
Supplement: Supplementary file 1 [file e-67-0m365-sup1.cif]

##############################################################################
###                                                                        ###
###        Electronic paper (Acta Crystallographica Section E)             ###
###                                                                        ###
##############################################################################
#                                                                            #
# This CIF contains the data in a paper accepted for publication in Acta     #
# Crystallographica Section E. It conforms to the requirements of Notes      #
# for Authors for Section E, and has been peer reviewed under the auspices   #
# of the IUCr Commission on Journals.                                        #
#                                                                            #
# Full details of the Crystallographic Information File format               #
# are given in the paper "The Crystallographic Information File (CIF):       #
# a New Standard Archive File for Crystallography" by S. R. Hall, F. H.      #
# Allen and I. D. Brown [Acta Cryst. (1991), A47, 655-685].                  #
#                                                                            #
# The current version of the core CIF dictionary is obtainable from          #
# ftp://ftp.iucr.org/pub/cif_core.dic. The current version number is 2.4.    #
#                                                                            #
# Software is freely available for graphical display of the structure(s) in  #
# this CIF.  For information consult the CIF home page http://www.iucr.org/  #
# cif/home.html                                                              #
#                                                                            #
# This file may be used for bona fide research purposes within the           #
# scientific community so long as proper attribution is given to the journal # 
# article from which it was obtained.                                        #
#                                                                            #
##############################################################################
                                             
data_I
_audit_creation_method     SHELXL-97
_chemical_name_systematic
;
Acetonitrile[2-(1-{bis[2,4,6-tris(trifluoromethyl)phenyl]phosphanyloxy}-
1-methylethyl)pyridine]methylpalladium(II) hexafluoridoantimonate
dichloromethane hemisolvate
;
_chemical_name_common     ?
_chemical_formula_moiety     'C29 H20 F18 N2 O P Pd +, Sb F6 -, 0.5(C H2 Cl2)'
_chemical_formula_sum     'C29.50 H21 Cl F24 N2 O P Pd Sb'
_chemical_formula_iupac
                '[Pd (C H3) (C26 H14 F18 N O P) (C2 H3 N)] [Sb F6], 0.5C H2 Cl2'
_chemical_formula_weight     1170.05
_chemical_melting_point     ?
_symmetry_cell_setting     triclinic
_symmetry_space_group_name_H-M     'P -1'
_symmetry_space_group_name_Hall     '-P 1'
loop_
    _symmetry_equiv_pos_as_xyz
    'x, y, z'
    '-x, -y, -z'
_cell_length_a     8.8635(8)
_cell_length_b     12.1336(12)
_cell_length_c     19.107(2)
_cell_angle_alpha     79.166(8)
_cell_angle_beta     80.147(8)
_cell_angle_gamma     78.266(8)
_cell_volume     1957.2(3)
_cell_formula_units_Z     2
_cell_measurement_reflns_used     3085
_cell_measurement_theta_min     2.38
_cell_measurement_theta_max     66.33
_cell_measurement_temperature     100(2)
_exptl_crystal_description     prism
_exptl_crystal_colour     colourless
_exptl_crystal_size_max     0.15
_exptl_crystal_size_mid     0.10
_exptl_crystal_size_min     0.05
_exptl_crystal_density_diffrn     1.985
_exptl_crystal_density_meas     ?
_exptl_crystal_density_method     'not measured'
_exptl_crystal_F_000     1130
_exptl_absorpt_coefficient_mu     11.556
_exptl_absorpt_correction_type     numerical
_exptl_absorpt_process_details     '(SADABS; Bruker, 2007)'
_exptl_absorpt_correction_T_min     0.2760
_exptl_absorpt_correction_T_max     0.5957
_exptl_special_details
;
;
_diffrn_ambient_temperature     100(2)
_diffrn_radiation_type     CuK\a
_diffrn_radiation_wavelength     1.54178
_diffrn_radiation_source     'fine-focus sealed tube'
_diffrn_radiation_monochromator     graphite
_diffrn_measurement_device_type     'Bruker APEXII CCD'
_diffrn_measurement_method     '\f and \w'
_diffrn_detector_area_resol_mean     ?
_diffrn_reflns_number     12653
_diffrn_reflns_av_R_equivalents     0.0519
_diffrn_reflns_av_sigmaI/netI     0.0703
_diffrn_reflns_theta_min     2.38
_diffrn_reflns_theta_max     67.27
_diffrn_reflns_theta_full     66.50
_diffrn_measured_fraction_theta_max     0.886
_diffrn_measured_fraction_theta_full     0.899
_diffrn_reflns_limit_h_min     -10
_diffrn_reflns_limit_h_max     10
_diffrn_reflns_limit_k_min     -14
_diffrn_reflns_limit_k_max     13
_diffrn_reflns_limit_l_min     -22
_diffrn_reflns_limit_l_max     22
_refine_special_details
;
Refinement of <i>F</i>^2^ against ALL reflections. The weighted <i>R</i>-factor
<i>wR</i> and goodness of fit <i>S</i> are based on <i>F</i>^2^, conventional
<i>R</i>-factors <i>R</i> are based on <i>F</i>, with <i>F</i> set to zero for
negative <i>F</i>^2^. The threshold expression of <i>F</i>^2^ >
\s(<i>F</i>^2^) is used only for calculating <i>R</i>-factors(gt) <i>etc</i>.
and is not relevant to the choice of reflections for refinement.
<i>R</i>-factors based on <i>F</i>^2^ are statistically about twice as large
as those based on <i>F</i>, and <i>R</i>- factors based on ALL data will be
even larger.
;
_reflns_number_total     6232
_reflns_number_gt     4802
_reflns_threshold_expression     I>2sigma(I)
_refine_ls_structure_factor_coef     Fsqd
_refine_ls_matrix_type     full
_refine_ls_R_factor_all     0.0863
_refine_ls_R_factor_gt     0.0664
_refine_ls_wR_factor_gt     0.1758
_refine_ls_wR_factor_ref     0.1914
_refine_ls_goodness_of_fit_ref     1.019
_refine_ls_restrained_S_all     1.027
_refine_ls_number_reflns     6232
_refine_ls_number_parameters     590
_refine_ls_number_restraints     63
_refine_ls_hydrogen_treatment     constr
_refine_ls_weighting_scheme     calc
_refine_ls_weighting_details
        'calc w=1/[\s^2^(Fo^2^)+(0.1096P)^2^+11.4198P] where P=(Fo^2^+2Fc^2^)/3'
_atom_sites_solution_hydrogens     geom
_atom_sites_solution_primary     direct
_atom_sites_solution_secondary     difmap
_refine_ls_shift/su_max     0.000
_refine_ls_shift/su_mean     0.000
_refine_diff_density_max     2.344
_refine_diff_density_min     -0.952
_refine_ls_extinction_method     none
_refine_ls_extinction_coef     ?
loop_
    _atom_type_symbol
    _atom_type_description
    _atom_type_scat_dispersion_real
    _atom_type_scat_dispersion_imag
    _atom_type_scat_source
    'C' 'C' 0.0181 0.0091
                         'International Tables Vol C Tables 4.2.6.8 and 6.1.1.4'
    'H' 'H' 0.0000 0.0000
                         'International Tables Vol C Tables 4.2.6.8 and 6.1.1.4'
    'N' 'N' 0.0311 0.0180
                         'International Tables Vol C Tables 4.2.6.8 and 6.1.1.4'
    'O' 'O' 0.0492 0.0322
                         'International Tables Vol C Tables 4.2.6.8 and 6.1.1.4'
    'F' 'F' 0.0727 0.0534
                         'International Tables Vol C Tables 4.2.6.8 and 6.1.1.4'
    'P' 'P' 0.2955 0.4335
                         'International Tables Vol C Tables 4.2.6.8 and 6.1.1.4'
    'Pd' 'Pd' 0.1215 3.9337
                         'International Tables Vol C Tables 4.2.6.8 and 6.1.1.4'
    'Sb' 'Sb' -0.0562 5.8946
                         'International Tables Vol C Tables 4.2.6.8 and 6.1.1.4'
    'Cl' 'Cl' 0.3639 0.7018
                         'International Tables Vol C Tables 4.2.6.8 and 6.1.1.4'
_computing_data_collection     'APEX2 (Bruker, 2007)'
_computing_cell_refinement     'SAINT (Bruker, 2007)'
_computing_data_reduction     'SAINT (Bruker, 2007)'
_computing_structure_solution     'SHELXS97 (Sheldrick, 2008)'
_computing_structure_refinement     'SHELXL97 (Sheldrick, 2008)'
_computing_molecular_graphics     'SHELXTL (Sheldrick, 2008)'
_computing_publication_material     'SHELXTL (Sheldrick, 2008)'
loop_
    _atom_site_type_symbol
    _atom_site_label
    _atom_site_fract_x
    _atom_site_fract_y
    _atom_site_fract_z
    _atom_site_U_iso_or_equiv
    _atom_site_adp_type
    _atom_site_calc_flag
    _atom_site_refinement_flags
    _atom_site_occupancy
    _atom_site_disorder_assembly
    _atom_site_disorder_group
    Pd Pd1 0.39331(7) 0.28306(5) 0.20297(4) 0.0287(2) Uani d . 1 . .
    P P1 0.2317(2) 0.17257(18) 0.26378(12) 0.0271(5) Uani d . 1 . .
    C C1 0.3238(12) 0.3978(8) 0.2736(5) 0.038(2) Uani d . 1 . .
    H H1A 0.4154 0.4136 0.2896 0.058 Uiso calc R 1 . .
    H H1B 0.2561 0.3658 0.3153 0.058 Uiso calc R 1 . .
    H H1C 0.2668 0.4687 0.2496 0.058 Uiso calc R 1 . .
    C C3 0.5856(11) 0.4644(8) 0.1041(6) 0.035(2) Uani d . 1 . .
    C C4 0.6566(13) 0.5542(9) 0.0576(6) 0.044(2) Uani d . 1 . .
    H H4A 0.5830 0.6265 0.0569 0.066 Uiso calc R 1 . .
    H H4B 0.6842 0.5357 0.0087 0.066 Uiso calc R 1 . .
    H H4C 0.7507 0.5612 0.0757 0.066 Uiso calc R 1 . .
    N N5 0.5278(9) 0.3961(7) 0.1395(4) 0.0329(17) Uani d . 1 . .
    O O6 0.1387(7) 0.1455(5) 0.2067(3) 0.0279(13) Uani d . 1 . .
    C C7 0.2062(10) 0.1351(8) 0.1295(5) 0.0293(19) Uani d . 1 . .
    C C8 0.3807(10) 0.0855(8) 0.1224(5) 0.0290(19) Uani d . 1 . .
    N N9 0.4740(9) 0.1537(7) 0.1327(4) 0.0301(16) Uani d . 1 . .
    C C10 0.1082(11) 0.0593(9) 0.1097(5) 0.035(2) Uani d . 1 . .
    H H10A -0.0023 0.0895 0.1227 0.052 Uiso calc R 1 . .
    H H10B 0.1336 -0.0182 0.1358 0.052 Uiso calc R 1 . .
    H H10C 0.1302 0.0578 0.0578 0.052 Uiso calc R 1 . .
    C C11 0.1809(11) 0.2512(8) 0.0820(5) 0.034(2) Uani d . 1 . .
    H H11A 0.2297 0.2440 0.0326 0.052 Uiso calc R 1 . .
    H H11B 0.2277 0.3047 0.1003 0.052 Uiso calc R 1 . .
    H H11C 0.0691 0.2796 0.0825 0.052 Uiso calc R 1 . .
    C C12 0.6264(10) 0.1235(8) 0.1163(5) 0.0307(19) Uani d . 1 . .
    H H12 0.6913 0.1744 0.1209 0.037 Uiso calc R 1 . .
    C C13 0.6963(11) 0.0210(9) 0.0926(5) 0.037(2) Uani d . 1 . .
    H H13 0.8062 0.0018 0.0815 0.045 Uiso calc R 1 . .
    C C14 0.6010(12) -0.0513(9) 0.0857(5) 0.038(2) Uani d . 1 . .
    H H14 0.6443 -0.1237 0.0719 0.046 Uiso calc R 1 . .
    C C15 0.4404(12) -0.0178(8) 0.0991(5) 0.036(2) Uani d . 1 . .
    H H15 0.3727 -0.0652 0.0923 0.044 Uiso calc R 1 . .
    C C16 0.0614(11) 0.2221(7) 0.3317(5) 0.032(2) Uani d . 1 . .
    C C17 0.0542(11) 0.1885(8) 0.4067(5) 0.032(2) Uani d . 1 . .
    C C18 -0.0813(12) 0.2128(8) 0.4534(6) 0.038(2) Uani d . 1 . .
    H H18 -0.0823 0.1875 0.5037 0.045 Uiso calc R 1 . .
    C C19 -0.2166(12) 0.2743(9) 0.4271(6) 0.040(2) Uani d . 1 . .
    C C20 -0.2084(11) 0.3147(8) 0.3550(6) 0.036(2) Uani d . 1 . .
    H H20 -0.2984 0.3604 0.3372 0.043 Uiso calc R 1 . .
    C C21 -0.0762(11) 0.2923(8) 0.3076(6) 0.034(2) Uani d . 1 . .
    C C22 0.1891(12) 0.1192(9) 0.4428(6) 0.039(2) Uani d . 1 . .
    C C23 -0.3671(13) 0.2958(11) 0.4782(6) 0.049(3) Uani d U 1 . .
    C C24 -0.0904(11) 0.3491(8) 0.2309(6) 0.037(2) Uani d . 1 . .
    F F25 0.1962(7) 0.0064(5) 0.4459(3) 0.0479(15) Uani d . 1 . .
    F F26 0.3246(6) 0.1442(5) 0.4090(3) 0.0425(13) Uani d . 1 . .
    F F27 0.1776(8) 0.1381(6) 0.5101(3) 0.0548(17) Uani d . 1 . .
    F F28 -0.346(2) 0.323(2) 0.5373(11) 0.081(5) Uani d PU 0.50 . .
    F F29 -0.4321(18) 0.1986(15) 0.4936(10) 0.068(4) Uani d PU 0.50 . .
    F F30 -0.4754(19) 0.3697(17) 0.4483(9) 0.070(4) Uani d PU 0.50 . .
    F F28A -0.354(2) 0.2539(18) 0.5459(9) 0.072(5) Uani d PU 0.50 . .
    F F29A -0.476(3) 0.263(3) 0.4619(14) 0.103(7) Uani d PU 0.50 . .
    F F30A -0.411(2) 0.4029(17) 0.4800(12) 0.091(6) Uani d PU 0.50 . .
    F F31 -0.1953(7) 0.4478(5) 0.2306(3) 0.0470(15) Uani d . 1 . .
    F F32 -0.1387(7) 0.2859(5) 0.1925(3) 0.0404(13) Uani d . 1 . .
    F F33 0.0422(6) 0.3815(5) 0.1958(3) 0.0382(12) Uani d . 1 . .
    C C34 0.3269(10) 0.0207(8) 0.2948(5) 0.0274(18) Uani d . 1 . .
    C C35 0.4889(11) -0.0100(8) 0.2957(5) 0.033(2) Uani d . 1 . .
    C C36 0.5675(12) -0.1170(9) 0.2856(5) 0.041(2) Uani d . 1 . .
    H H36 0.6771 -0.1342 0.2851 0.049 Uiso calc R 1 . .
    C C37 0.4903(13) -0.1995(8) 0.2763(6) 0.043(3) Uani d . 1 . .
    C C38 0.3305(13) -0.1775(9) 0.2834(6) 0.041(2) Uani d . 1 . .
    H H38 0.2757 -0.2360 0.2811 0.049 Uiso calc R 1 . .
    C C39 0.2482(12) -0.0697(8) 0.2941(5) 0.035(2) Uani d . 1 . .
    C C40 0.5991(11) 0.0602(9) 0.3100(6) 0.039(2) Uani d . 1 . .
    C C41 0.5765(16) -0.3156(10) 0.2601(8) 0.060(4) Uani d . 1 . .
    C C42 0.0767(12) -0.0694(8) 0.3098(5) 0.037(2) Uani d . 1 . .
    F F43 0.5466(7) 0.1693(5) 0.3180(3) 0.0430(13) Uani d . 1 . .
    F F44 0.7231(7) 0.0620(6) 0.2587(3) 0.0486(15) Uani d . 1 . .
    F F45 0.6537(7) 0.0103(6) 0.3723(3) 0.0490(15) Uani d . 1 . .
    F F46 0.7237(11) -0.3168(7) 0.2408(8) 0.121(5) Uani d . 1 . .
    F F47 0.5548(11) -0.3967(6) 0.3154(5) 0.080(3) Uani d . 1 . .
    F F48 0.5253(16) -0.3471(8) 0.2071(6) 0.114(4) Uani d . 1 . .
    F F49 0.0470(7) -0.1512(5) 0.3669(3) 0.0488(15) Uani d . 1 . .
    F F50 0.0170(7) -0.0935(5) 0.2562(3) 0.0456(14) Uani d . 1 . .
    F F51 -0.0107(6) 0.0275(5) 0.3278(3) 0.0381(13) Uani d . 1 . .
    Sb Sb1 0.13293(7) 0.70526(5) 0.07820(4) 0.0384(2) Uani d . 1 . .
    F F1 0.2407(9) 0.5556(5) 0.0969(4) 0.0581(18) Uani d . 1 . .
    F F2 -0.0566(8) 0.6539(8) 0.0901(4) 0.068(2) Uani d . 1 . .
    F F3 0.0296(10) 0.8560(6) 0.0551(5) 0.078(3) Uani d . 1 . .
    F F4 0.3226(8) 0.7596(7) 0.0633(5) 0.071(2) Uani d . 1 . .
    F F5 0.1630(7) 0.6941(6) -0.0202(3) 0.0465(14) Uani d . 1 . .
    F F6 0.1099(11) 0.7165(9) 0.1756(4) 0.085(3) Uani d . 1 . .
    C C52 0.026(3) 0.411(3) 0.6363(14) 0.077(8) Uani d PDU 0.50 . .
    H H52A 0.0107 0.3478 0.6766 0.093 Uiso calc PR 0.50 . .
    H H52B 0.0313 0.4793 0.6562 0.093 Uiso calc PR 0.50 . .
    Cl Cl1 -0.1188(19) 0.4375(15) 0.5867(9) 0.169(6) Uani d PDU 0.50 . .
    Cl Cl2 0.190(2) 0.374(3) 0.5796(15) 0.273(13) Uani d PDU 0.50 . .
loop_
    _atom_site_aniso_label
    _atom_site_aniso_U_11
    _atom_site_aniso_U_22
    _atom_site_aniso_U_33
    _atom_site_aniso_U_12
    _atom_site_aniso_U_13
    _atom_site_aniso_U_23
    Pd1 0.0282(3) 0.0193(3) 0.0379(4) -0.0050(3) -0.0009(3) -0.0052(3)
    P1 0.0243(10) 0.0179(10) 0.0382(12) -0.0025(9) -0.0017(9) -0.0058(9)
    C1 0.048(6) 0.025(5) 0.043(5) -0.006(4) -0.002(4) -0.014(4)
    C3 0.031(5) 0.023(5) 0.050(6) 0.001(4) -0.001(4) -0.014(4)
    C4 0.050(6) 0.025(5) 0.054(6) -0.013(5) 0.008(5) -0.006(4)
    N5 0.029(4) 0.023(4) 0.046(4) -0.008(4) -0.003(3) -0.002(3)
    O6 0.023(3) 0.023(3) 0.038(3) -0.002(2) -0.001(2) -0.008(2)
    C7 0.030(4) 0.033(5) 0.027(4) -0.007(4) -0.004(3) -0.007(4)
    C8 0.029(4) 0.028(5) 0.030(4) -0.004(4) 0.000(3) -0.008(4)
    N9 0.032(4) 0.029(4) 0.027(4) -0.001(3) 0.000(3) -0.009(3)
    C10 0.028(4) 0.038(5) 0.043(5) -0.006(4) -0.001(4) -0.020(4)
    C11 0.031(5) 0.034(5) 0.037(5) -0.002(4) -0.007(4) -0.005(4)
    C12 0.022(4) 0.025(5) 0.044(5) -0.008(4) 0.000(4) -0.004(4)
    C13 0.033(5) 0.035(5) 0.039(5) -0.001(4) 0.002(4) -0.004(4)
    C14 0.043(5) 0.028(5) 0.042(5) -0.002(4) 0.003(4) -0.015(4)
    C15 0.041(5) 0.027(5) 0.040(5) -0.009(4) 0.000(4) -0.005(4)
    C16 0.034(5) 0.016(4) 0.048(5) -0.006(4) -0.004(4) -0.009(4)
    C17 0.033(5) 0.024(4) 0.038(5) -0.004(4) 0.002(4) -0.010(4)
    C18 0.041(5) 0.029(5) 0.042(5) -0.005(4) -0.005(4) -0.007(4)
    C19 0.034(5) 0.036(6) 0.052(6) -0.003(4) 0.002(4) -0.019(5)
    C20 0.027(5) 0.021(5) 0.056(6) 0.009(4) -0.006(4) -0.013(4)
    C21 0.030(5) 0.023(5) 0.049(6) 0.001(4) -0.002(4) -0.013(4)
    C22 0.036(5) 0.033(5) 0.044(6) 0.002(4) -0.005(4) -0.007(4)
    C23 0.038(5) 0.059(6) 0.047(5) 0.002(5) 0.001(4) -0.019(5)
    C24 0.030(5) 0.026(5) 0.050(6) 0.007(4) -0.002(4) -0.010(4)
    F25 0.051(3) 0.035(3) 0.049(3) 0.001(3) -0.003(3) 0.003(3)
    F26 0.034(3) 0.047(4) 0.048(3) -0.005(3) -0.009(2) -0.010(3)
    F27 0.054(4) 0.067(5) 0.039(3) 0.008(3) -0.010(3) -0.014(3)
    F28 0.078(9) 0.093(9) 0.070(8) -0.011(8) 0.012(7) -0.037(8)
    F29 0.048(7) 0.059(7) 0.083(8) -0.010(6) 0.021(6) -0.008(6)
    F30 0.048(7) 0.074(8) 0.067(7) 0.014(6) 0.008(6) -0.001(6)
    F28A 0.062(7) 0.075(8) 0.055(7) 0.009(7) 0.017(6) 0.004(7)
    F29A 0.088(10) 0.125(11) 0.106(10) -0.030(9) -0.002(8) -0.041(9)
    F30A 0.075(8) 0.074(9) 0.097(9) 0.018(7) 0.031(7) -0.021(7)
    F31 0.044(3) 0.033(3) 0.053(4) 0.012(3) -0.004(3) -0.004(3)
    F32 0.039(3) 0.038(3) 0.045(3) -0.003(3) -0.009(2) -0.010(3)
    F33 0.038(3) 0.028(3) 0.044(3) -0.001(2) -0.004(2) 0.000(2)
    C34 0.029(4) 0.023(4) 0.029(4) -0.006(4) 0.003(3) -0.005(3)
    C35 0.034(5) 0.030(5) 0.033(5) -0.006(4) -0.005(4) 0.003(4)
    C36 0.033(5) 0.034(6) 0.042(5) 0.009(4) 0.006(4) 0.002(4)
    C37 0.050(6) 0.021(5) 0.046(6) 0.004(5) 0.012(5) -0.004(4)
    C38 0.050(6) 0.026(5) 0.043(6) -0.011(5) 0.004(4) -0.005(4)
    C39 0.046(6) 0.023(5) 0.034(5) -0.007(4) 0.004(4) -0.003(4)
    C40 0.027(5) 0.038(6) 0.045(5) 0.004(4) -0.005(4) 0.000(4)
    C41 0.063(8) 0.025(6) 0.074(9) 0.006(6) 0.020(6) -0.003(5)
    C42 0.044(5) 0.025(5) 0.041(5) -0.003(4) -0.001(4) -0.008(4)
    F43 0.041(3) 0.036(3) 0.054(3) -0.011(3) -0.009(3) -0.004(3)
    F44 0.032(3) 0.058(4) 0.054(4) -0.011(3) -0.002(3) -0.006(3)
    F45 0.046(3) 0.048(4) 0.050(4) -0.006(3) -0.014(3) 0.003(3)
    F46 0.061(5) 0.036(4) 0.237(14) -0.002(4) 0.065(7) -0.033(6)
    F47 0.093(6) 0.024(3) 0.096(6) 0.009(4) 0.023(5) 0.003(3)
    F48 0.167(11) 0.063(6) 0.106(7) 0.033(7) -0.023(7) -0.052(6)
    F49 0.046(3) 0.039(3) 0.054(4) -0.011(3) 0.009(3) 0.002(3)
    F50 0.045(3) 0.043(3) 0.054(4) -0.018(3) 0.002(3) -0.019(3)
    F51 0.025(3) 0.028(3) 0.061(4) -0.005(2) 0.002(2) -0.013(3)
    Sb1 0.0345(4) 0.0292(4) 0.0533(4) 0.0007(3) -0.0098(3) -0.0143(3)
    F1 0.076(5) 0.024(3) 0.068(4) 0.013(3) -0.024(4) -0.003(3)
    F2 0.040(3) 0.106(7) 0.063(4) -0.035(4) -0.001(3) -0.008(4)
    F3 0.079(5) 0.037(4) 0.123(7) 0.027(4) -0.048(5) -0.033(4)
    F4 0.048(4) 0.055(4) 0.120(7) -0.021(4) -0.034(4) -0.002(4)
    F5 0.044(3) 0.049(4) 0.044(3) -0.006(3) -0.004(3) -0.004(3)
    F6 0.088(6) 0.124(8) 0.046(4) 0.011(5) -0.014(4) -0.045(5)
    C52 0.082(12) 0.069(11) 0.090(12) -0.023(9) -0.008(9) -0.030(9)
    Cl1 0.186(10) 0.154(9) 0.173(9) -0.001(8) -0.025(8) -0.071(8)
    Cl2 0.272(15) 0.281(16) 0.277(15) -0.060(10) -0.038(10) -0.059(10)
_geom_special_details
;
All e.s.d.'s (except the e.s.d. in the dihedral angle between two l.s. planes)
are estimated using the full covariance matrix. The cell e.s.d.'s are taken
into account individually in the estimation of e.s.d.'s in distances, angles
and torsion angles; correlations between e.s.d.'s in cell parameters are only
used when they are defined by crystal symmetry. An approximate (isotropic)
treatment of cell e.s.d.'s is used for estimating e.s.d.'s involving l.s.
planes.
;
loop_
    _geom_bond_atom_site_label_1
    _geom_bond_atom_site_label_2
    _geom_bond_site_symmetry_2
    _geom_bond_distance
    _geom_bond_publ_flag
    Pd1 C1 . 2.052(9) ?
    Pd1 N5 . 2.078(8) ?
    Pd1 N9 . 2.187(7) ?
    Pd1 P1 . 2.197(2) ?
    P1 O6 . 1.591(6) ?
    P1 C16 . 1.891(9) ?
    P1 C34 . 1.894(9) ?
    C1 H1A . 0.9800 ?
    C1 H1B . 0.9800 ?
    C1 H1C . 0.9800 ?
    C3 N5 . 1.118(13) ?
    C3 C4 . 1.448(14) ?
    C4 H4A . 0.9800 ?
    C4 H4B . 0.9800 ?
    C4 H4C . 0.9800 ?
    O6 C7 . 1.513(10) ?
    C7 C10 . 1.519(12) ?
    C7 C11 . 1.523(13) ?
    C7 C8 . 1.533(12) ?
    C8 N9 . 1.343(12) ?
    C8 C15 . 1.381(13) ?
    N9 C12 . 1.324(12) ?
    C10 H10A . 0.9800 ?
    C10 H10B . 0.9800 ?
    C10 H10C . 0.9800 ?
    C11 H11A . 0.9800 ?
    C11 H11B . 0.9800 ?
    C11 H11C . 0.9800 ?
    C12 C13 . 1.392(14) ?
    C12 H12 . 0.9500 ?
    C13 C14 . 1.373(15) ?
    C13 H13 . 0.9500 ?
    C14 C15 . 1.392(14) ?
    C14 H14 . 0.9500 ?
    C15 H15 . 0.9500 ?
    C16 C17 . 1.409(14) ?
    C16 C21 . 1.430(14) ?
    C17 C18 . 1.384(14) ?
    C17 C22 . 1.507(14) ?
    C18 C19 . 1.396(15) ?
    C18 H18 . 0.9500 ?
    C19 C20 . 1.367(16) ?
    C19 C23 . 1.519(14) ?
    C20 C21 . 1.367(14) ?
    C20 H20 . 0.9500 ?
    C21 C24 . 1.512(15) ?
    C22 F26 . 1.327(12) ?
    C22 F27 . 1.332(12) ?
    C22 F25 . 1.348(12) ?
    C23 F29A . 1.23(3) ?
    C23 F30A . 1.28(2) ?
    C23 F28 . 1.29(2) ?
    C23 F30 . 1.30(2) ?
    C23 F28A . 1.31(2) ?
    C23 F29 . 1.38(2) ?
    C24 F32 . 1.328(12) ?
    C24 F33 . 1.343(11) ?
    C24 F31 . 1.358(11) ?
    F28 F28A . 0.84(2) ?
    F28 F30A . 1.43(3) ?
    F29 F29A . 0.95(3) ?
    F29 F28A . 1.61(3) ?
    F30 F30A . 1.08(3) ?
    F30 F29A . 1.28(3) ?
    C34 C35 . 1.410(13) ?
    C34 C39 . 1.418(14) ?
    C35 C36 . 1.374(14) ?
    C35 C40 . 1.507(15) ?
    C36 C37 . 1.375(16) ?
    C36 H36 . 0.9500 ?
    C37 C38 . 1.375(16) ?
    C37 C41 . 1.520(14) ?
    C38 C39 . 1.394(14) ?
    C38 H38 . 0.9500 ?
    C39 C42 . 1.498(14) ?
    C40 F43 . 1.340(12) ?
    C40 F44 . 1.342(12) ?
    C40 F45 . 1.351(12) ?
    C41 F46 . 1.292(16) ?
    C41 F47 . 1.318(14) ?
    C41 F48 . 1.322(19) ?
    C42 F50 . 1.332(12) ?
    C42 F51 . 1.338(11) ?
    C42 F49 . 1.359(12) ?
    Sb1 F6 . 1.865(7) ?
    Sb1 F2 . 1.872(7) ?
    Sb1 F1 . 1.873(6) ?
    Sb1 F3 . 1.880(7) ?
    Sb1 F5 . 1.880(6) ?
    Sb1 F4 . 1.887(7) ?
    C52 Cl1 . 1.666(18) ?
    C52 Cl2 . 1.692(18) ?
    C52 H52A . 0.9900 ?
    C52 H52B . 0.9900 ?
loop_
    _geom_angle_atom_site_label_1
    _geom_angle_atom_site_label_2
    _geom_angle_atom_site_label_3
    _geom_angle_site_symmetry_1
    _geom_angle_site_symmetry_3
    _geom_angle
    _geom_angle_publ_flag
    C1 Pd1 N5 . . 88.1(4) ?
    C1 Pd1 N9 . . 176.6(4) ?
    N5 Pd1 N9 . . 93.3(3) ?
    C1 Pd1 P1 . . 91.8(3) ?
    N5 Pd1 P1 . . 174.1(2) ?
    N9 Pd1 P1 . . 87.0(2) ?
    O6 P1 C16 . . 99.1(4) ?
    O6 P1 C34 . . 97.4(4) ?
    C16 P1 C34 . . 111.1(4) ?
    O6 P1 Pd1 . . 106.3(3) ?
    C16 P1 Pd1 . . 123.4(3) ?
    C34 P1 Pd1 . . 114.5(3) ?
    Pd1 C1 H1A . . 109.5 ?
    Pd1 C1 H1B . . 109.5 ?
    H1A C1 H1B . . 109.5 ?
    Pd1 C1 H1C . . 109.5 ?
    H1A C1 H1C . . 109.5 ?
    H1B C1 H1C . . 109.5 ?
    N5 C3 C4 . . 178.6(11) ?
    C3 C4 H4A . . 109.5 ?
    C3 C4 H4B . . 109.5 ?
    H4A C4 H4B . . 109.5 ?
    C3 C4 H4C . . 109.5 ?
    H4A C4 H4C . . 109.5 ?
    H4B C4 H4C . . 109.5 ?
    C3 N5 Pd1 . . 172.5(8) ?
    C7 O6 P1 . . 124.2(5) ?
    O6 C7 C10 . . 102.8(7) ?
    O6 C7 C11 . . 110.2(7) ?
    C10 C7 C11 . . 109.1(8) ?
    O6 C7 C8 . . 111.6(7) ?
    C10 C7 C8 . . 113.7(8) ?
    C11 C7 C8 . . 109.2(8) ?
    N9 C8 C15 . . 121.5(9) ?
    N9 C8 C7 . . 116.1(8) ?
    C15 C8 C7 . . 122.1(9) ?
    C12 N9 C8 . . 118.8(8) ?
    C12 N9 Pd1 . . 117.0(6) ?
    C8 N9 Pd1 . . 121.8(6) ?
    C7 C10 H10A . . 109.5 ?
    C7 C10 H10B . . 109.5 ?
    H10A C10 H10B . . 109.5 ?
    C7 C10 H10C . . 109.5 ?
    H10A C10 H10C . . 109.5 ?
    H10B C10 H10C . . 109.5 ?
    C7 C11 H11A . . 109.5 ?
    C7 C11 H11B . . 109.5 ?
    H11A C11 H11B . . 109.5 ?
    C7 C11 H11C . . 109.5 ?
    H11A C11 H11C . . 109.5 ?
    H11B C11 H11C . . 109.5 ?
    N9 C12 C13 . . 123.4(9) ?
    N9 C12 H12 . . 118.3 ?
    C13 C12 H12 . . 118.3 ?
    C14 C13 C12 . . 117.7(9) ?
    C14 C13 H13 . . 121.2 ?
    C12 C13 H13 . . 121.2 ?
    C13 C14 C15 . . 119.4(9) ?
    C13 C14 H14 . . 120.3 ?
    C15 C14 H14 . . 120.3 ?
    C8 C15 C14 . . 119.1(10) ?
    C8 C15 H15 . . 120.5 ?
    C14 C15 H15 . . 120.5 ?
    C17 C16 C21 . . 115.5(9) ?
    C17 C16 P1 . . 124.5(7) ?
    C21 C16 P1 . . 119.9(7) ?
    C18 C17 C16 . . 122.2(9) ?
    C18 C17 C22 . . 114.2(9) ?
    C16 C17 C22 . . 123.5(8) ?
    C17 C18 C19 . . 120.3(10) ?
    C17 C18 H18 . . 119.9 ?
    C19 C18 H18 . . 119.9 ?
    C20 C19 C18 . . 118.1(9) ?
    C20 C19 C23 . . 121.7(10) ?
    C18 C19 C23 . . 120.1(10) ?
    C21 C20 C19 . . 122.8(9) ?
    C21 C20 H20 . . 118.6 ?
    C19 C20 H20 . . 118.6 ?
    C20 C21 C16 . . 120.7(10) ?
    C20 C21 C24 . . 114.2(9) ?
    C16 C21 C24 . . 125.1(9) ?
    F26 C22 F27 . . 106.9(8) ?
    F26 C22 F25 . . 107.4(8) ?
    F27 C22 F25 . . 107.1(8) ?
    F26 C22 C17 . . 112.2(8) ?
    F27 C22 C17 . . 111.1(8) ?
    F25 C22 C17 . . 111.9(9) ?
    F29A C23 F30A . . 106(2) ?
    F29A C23 F28 . . 131.4(17) ?
    F30A C23 F28 . . 67.9(16) ?
    F29A C23 F30 . . 60.5(16) ?
    F30A C23 F30 . . 49.3(13) ?
    F28 C23 F30 . . 111.3(16) ?
    F29A C23 F28A . . 108.2(19) ?
    F30A C23 F28A . . 102.4(16) ?
    F28 C23 F28A . . 37.6(12) ?
    F30 C23 F28A . . 131.5(13) ?
    F29A C23 F29 . . 42.4(15) ?
    F30A C23 F29 . . 138.1(15) ?
    F28 C23 F29 . . 109.0(16) ?
    F30 C23 F29 . . 101.6(15) ?
    F28A C23 F29 . . 73.5(15) ?
    F29A C23 C19 . . 114.1(14) ?
    F30A C23 C19 . . 110.6(13) ?
    F28 C23 C19 . . 112.6(13) ?
    F30 C23 C19 . . 112.9(12) ?
    F28A C23 C19 . . 114.2(12) ?
    F29 C23 C19 . . 108.7(11) ?
    F32 C24 F33 . . 109.1(8) ?
    F32 C24 F31 . . 106.8(8) ?
    F33 C24 F31 . . 104.3(8) ?
    F32 C24 C21 . . 113.5(9) ?
    F33 C24 C21 . . 112.8(8) ?
    F31 C24 C21 . . 109.8(8) ?
    F28A F28 C23 . . 73(2) ?
    F28A F28 F30A . . 124(3) ?
    C23 F28 F30A . . 55.9(14) ?
    F29A F29 C23 . . 60.4(19) ?
    F29A F29 F28A . . 104(2) ?
    C23 F29 F28A . . 51.4(10) ?
    F30A F30 F29A . . 117(2) ?
    F30A F30 C23 . . 64.4(15) ?
    F29A F30 C23 . . 56.8(14) ?
    F28 F28A C23 . . 70(2) ?
    F28 F28A F29 . . 122(3) ?
    C23 F28A F29 . . 55.1(12) ?
    F29 F29A C23 . . 77(2) ?
    F29 F29A F30 . . 137(3) ?
    C23 F29A F30 . . 62.7(16) ?
    F30 F30A C23 . . 66.3(17) ?
    F30 F30A F28 . . 116(2) ?
    C23 F30A F28 . . 56.2(12) ?
    C35 C34 C39 . . 115.7(9) ?
    C35 C34 P1 . . 121.8(7) ?
    C39 C34 P1 . . 119.1(7) ?
    C36 C35 C34 . . 121.6(10) ?
    C36 C35 C40 . . 110.1(9) ?
    C34 C35 C40 . . 128.3(9) ?
    C35 C36 C37 . . 121.1(10) ?
    C35 C36 H36 . . 119.4 ?
    C37 C36 H36 . . 119.4 ?
    C38 C37 C36 . . 119.2(9) ?
    C38 C37 C41 . . 119.0(11) ?
    C36 C37 C41 . . 121.8(11) ?
    C37 C38 C39 . . 120.4(10) ?
    C37 C38 H38 . . 119.8 ?
    C39 C38 H38 . . 119.8 ?
    C38 C39 C34 . . 121.1(10) ?
    C38 C39 C42 . . 111.1(9) ?
    C34 C39 C42 . . 127.6(8) ?
    F43 C40 F44 . . 105.3(9) ?
    F43 C40 F45 . . 104.7(8) ?
    F44 C40 F45 . . 106.7(7) ?
    F43 C40 C35 . . 119.5(8) ?
    F44 C40 C35 . . 111.8(9) ?
    F45 C40 C35 . . 108.0(8) ?
    F46 C41 F47 . . 109.7(12) ?
    F46 C41 F48 . . 106.4(12) ?
    F47 C41 F48 . . 104.6(13) ?
    F46 C41 C37 . . 112.0(12) ?
    F47 C41 C37 . . 111.6(10) ?
    F48 C41 C37 . . 112.2(12) ?
    F50 C42 F51 . . 106.5(8) ?
    F50 C42 F49 . . 105.6(8) ?
    F51 C42 F49 . . 105.2(8) ?
    F50 C42 C39 . . 113.9(8) ?
    F51 C42 C39 . . 115.3(8) ?
    F49 C42 C39 . . 109.4(8) ?
    F6 Sb1 F2 . . 91.6(4) ?
    F6 Sb1 F1 . . 90.2(4) ?
    F2 Sb1 F1 . . 91.3(4) ?
    F6 Sb1 F3 . . 92.2(4) ?
    F2 Sb1 F3 . . 89.8(4) ?
    F1 Sb1 F3 . . 177.4(4) ?
    F6 Sb1 F5 . . 178.2(3) ?
    F2 Sb1 F5 . . 90.2(3) ?
    F1 Sb1 F5 . . 89.2(3) ?
    F3 Sb1 F5 . . 88.4(3) ?
    F6 Sb1 F4 . . 89.9(4) ?
    F2 Sb1 F4 . . 178.2(4) ?
    F1 Sb1 F4 . . 89.8(3) ?
    F3 Sb1 F4 . . 89.0(4) ?
    F5 Sb1 F4 . . 88.3(3) ?
    Cl1 C52 Cl2 . . 105.5(14) ?
    Cl1 C52 H52A . . 110.6 ?
    Cl2 C52 H52A . . 110.6 ?
    Cl1 C52 H52B . . 110.6 ?
    Cl2 C52 H52B . . 110.6 ?
    H52A C52 H52B . . 108.8 ?
loop_
    _geom_torsion_atom_site_label_1
    _geom_torsion_atom_site_label_2
    _geom_torsion_atom_site_label_3
    _geom_torsion_atom_site_label_4
    _geom_torsion_site_symmetry_1
    _geom_torsion_site_symmetry_2
    _geom_torsion_site_symmetry_3
    _geom_torsion_site_symmetry_4
    _geom_torsion
    _geom_torsion_publ_flag
    C1 Pd1 P1 O6 . . . . 130.4(4) ?
    N5 Pd1 P1 O6 . . . . 41(2) ?
    N9 Pd1 P1 O6 . . . . -52.8(3) ?
    C1 Pd1 P1 C16 . . . . 17.5(5) ?
    N5 Pd1 P1 C16 . . . . -72(2) ?
    N9 Pd1 P1 C16 . . . . -165.7(4) ?
    C1 Pd1 P1 C34 . . . . -123.3(4) ?
    N5 Pd1 P1 C34 . . . . 147(2) ?
    N9 Pd1 P1 C34 . . . . 53.5(4) ?
    C4 C3 N5 Pd1 . . . .  -1E1(5)
                                 ?
    C1 Pd1 N5 C3 . . . . -68(6) ?
    N9 Pd1 N5 C3 . . . . 115(6) ?
    P1 Pd1 N5 C3 . . . . 22(8) ?
    C16 P1 O6 C7 . . . . 161.2(6) ?
    C34 P1 O6 C7 . . . . -85.9(7) ?
    Pd1 P1 O6 C7 . . . . 32.4(7) ?
    P1 O6 C7 C10 . . . . 155.1(6) ?
    P1 O6 C7 C11 . . . . -88.7(8) ?
    P1 O6 C7 C8 . . . . 32.9(10) ?
    O6 C7 C8 N9 . . . . -70.3(10) ?
    C10 C7 C8 N9 . . . . 174.0(8) ?
    C11 C7 C8 N9 . . . . 51.8(10) ?
    O6 C7 C8 C15 . . . . 116.6(9) ?
    C10 C7 C8 C15 . . . . 0.9(13) ?
    C11 C7 C8 C15 . . . . -121.2(10) ?
    C15 C8 N9 C12 . . . . 3.8(13) ?
    C7 C8 N9 C12 . . . . -169.4(8) ?
    C15 C8 N9 Pd1 . . . . -158.1(7) ?
    C7 C8 N9 Pd1 . . . . 28.7(10) ?
    C1 Pd1 N9 C12 . . . . -64(6) ?
    N5 Pd1 N9 C12 . . . . 52.0(7) ?
    P1 Pd1 N9 C12 . . . . -133.9(7) ?
    C1 Pd1 N9 C8 . . . . 98(6) ?
    N5 Pd1 N9 C8 . . . . -145.8(7) ?
    P1 Pd1 N9 C8 . . . . 28.3(7) ?
    C8 N9 C12 C13 . . . . -3.9(14) ?
    Pd1 N9 C12 C13 . . . . 158.9(8) ?
    N9 C12 C13 C14 . . . . 0.4(15) ?
    C12 C13 C14 C15 . . . . 3.0(15) ?
    N9 C8 C15 C14 . . . . -0.4(14) ?
    C7 C8 C15 C14 . . . . 172.3(9) ?
    C13 C14 C15 C8 . . . . -3.1(15) ?
    O6 P1 C16 C17 . . . . 135.4(8) ?
    C34 P1 C16 C17 . . . . 33.8(9) ?
    Pd1 P1 C16 C17 . . . . -108.1(8) ?
    O6 P1 C16 C21 . . . . -40.0(8) ?
    C34 P1 C16 C21 . . . . -141.6(7) ?
    Pd1 P1 C16 C21 . . . . 76.5(8) ?
    C21 C16 C17 C18 . . . . 5.7(14) ?
    P1 C16 C17 C18 . . . . -169.9(8) ?
    C21 C16 C17 C22 . . . . -177.1(9) ?
    P1 C16 C17 C22 . . . . 7.3(14) ?
    C16 C17 C18 C19 . . . . -1.2(16) ?
    C22 C17 C18 C19 . . . . -178.5(9) ?
    C17 C18 C19 C20 . . . . -3.7(15) ?
    C17 C18 C19 C23 . . . . 177.1(10) ?
    C18 C19 C20 C21 . . . . 3.7(16) ?
    C23 C19 C20 C21 . . . . -177.1(10) ?
    C19 C20 C21 C16 . . . . 1.2(16) ?
    C19 C20 C21 C24 . . . . -177.7(10) ?
    C17 C16 C21 C20 . . . . -5.7(14) ?
    P1 C16 C21 C20 . . . . 170.1(8) ?
    C17 C16 C21 C24 . . . . 173.0(9) ?
    P1 C16 C21 C24 . . . . -11.2(13) ?
    C18 C17 C22 F26 . . . . -148.1(9) ?
    C16 C17 C22 F26 . . . . 34.6(13) ?
    C18 C17 C22 F27 . . . . -28.5(13) ?
    C16 C17 C22 F27 . . . . 154.2(9) ?
    C18 C17 C22 F25 . . . . 91.1(10) ?
    C16 C17 C22 F25 . . . . -86.2(11) ?
    C20 C19 C23 F29A . . . . 57(2) ?
    C18 C19 C23 F29A . . . . -124(2) ?
    C20 C19 C23 F30A . . . . -63.4(19) ?
    C18 C19 C23 F30A . . . . 115.8(17) ?
    C20 C19 C23 F28 . . . . -137.2(16) ?
    C18 C19 C23 F28 . . . . 42(2) ?
    C20 C19 C23 F30 . . . . -10(2) ?
    C18 C19 C23 F30 . . . . 169.1(15) ?
    C20 C19 C23 F28A . . . . -178.3(15) ?
    C18 C19 C23 F28A . . . . 1(2) ?
    C20 C19 C23 F29 . . . . 101.9(15) ?
    C18 C19 C23 F29 . . . . -78.9(15) ?
    C20 C21 C24 F32 . . . . -90.2(10) ?
    C16 C21 C24 F32 . . . . 91.0(11) ?
    C20 C21 C24 F33 . . . . 145.1(9) ?
    C16 C21 C24 F33 . . . . -33.7(13) ?
    C20 C21 C24 F31 . . . . 29.2(12) ?
    C16 C21 C24 F31 . . . . -149.6(9) ?
    F29A C23 F28 F28A . . . . 62(3) ?
    F30A C23 F28 F28A . . . . 155(3) ?
    F30 C23 F28 F28A . . . . 131(2) ?
    F29 C23 F28 F28A . . . . 20(2) ?
    C19 C23 F28 F28A . . . . -101(2) ?
    F29A C23 F28 F30A . . . . -93(3) ?
    F30 C23 F28 F30A . . . . -24.0(16) ?
    F28A C23 F28 F30A . . . . -155(3) ?
    F29 C23 F28 F30A . . . . -135.3(16) ?
    C19 C23 F28 F30A . . . . 104.0(16) ?
    F30A C23 F29 F29A . . . . 54(3) ?
    F28 C23 F29 F29A . . . . 131(2) ?
    F30 C23 F29 F29A . . . . 14(2) ?
    F28A C23 F29 F29A . . . . 144(2) ?
    C19 C23 F29 F29A . . . . -106(2) ?
    F29A C23 F29 F28A . . . . -144(2) ?
    F30A C23 F29 F28A . . . . -90(3) ?
    F28 C23 F29 F28A . . . . -12.6(14) ?
    F30 C23 F29 F28A . . . . -130.1(14) ?
    C19 C23 F29 F28A . . . . 110.5(13) ?
    F29A C23 F30 F30A . . . . 156(2) ?
    F28 C23 F30 F30A . . . . 29.8(19) ?
    F28A C23 F30 F30A . . . . 67(3) ?
    F29 C23 F30 F30A . . . . 145.7(17) ?
    C19 C23 F30 F30A . . . . -98.0(17) ?
    F30A C23 F30 F29A . . . . -156(2) ?
    F28 C23 F30 F29A . . . . -126(2) ?
    F28A C23 F30 F29A . . . . -89(3) ?
    F29 C23 F30 F29A . . . . -10.6(16) ?
    C19 C23 F30 F29A . . . . 105.7(17) ?
    F30A F28 F28A C23 . . . . 25(2) ?
    C23 F28 F28A F29 . . . . -19(2) ?
    F30A F28 F28A F29 . . . . 6(4) ?
    F29A C23 F28A F28 . . . . -136(3) ?
    F30A C23 F28A F28 . . . . -23(2) ?
    F30 C23 F28A F28 . . . . -69(3) ?
    F29 C23 F28A F28 . . . . -160(2) ?
    C19 C23 F28A F28 . . . . 96(2) ?
    F29A C23 F28A F29 . . . . 24.7(16) ?
    F30A C23 F28A F29 . . . . 136.9(16) ?
    F28 C23 F28A F29 . . . . 160(2) ?
    F30 C23 F28A F29 . . . . 91(2) ?
    C19 C23 F28A F29 . . . . -103.5(13) ?
    F29A F29 F28A F28 . . . . -10(3) ?
    C23 F29 F28A F28 . . . . 22(2) ?
    F29A F29 F28A C23 . . . . -31.9(19) ?
    F28A F29 F29A C23 . . . . 28.3(15) ?
    C23 F29 F29A F30 . . . . -20(3) ?
    F28A F29 F29A F30 . . . . 8(4) ?
    F30A C23 F29A F29 . . . . -146.0(19) ?
    F28 C23 F29A F29 . . . . -71(3) ?
    F30 C23 F29A F29 . . . . -165(2) ?
    F28A C23 F29A F29 . . . . -37(2) ?
    C19 C23 F29A F29 . . . . 92(2) ?
    F30A C23 F29A F30 . . . . 18.6(17) ?
    F28 C23 F29A F30 . . . . 93(3) ?
    F28A C23 F29A F30 . . . . 128.0(16) ?
    F29 C23 F29A F30 . . . . 165(2) ?
    C19 C23 F29A F30 . . . . -103.7(15) ?
    F30A F30 F29A F29 . . . . -2(5) ?
    C23 F30 F29A F29 . . . . 23(3) ?
    F30A F30 F29A C23 . . . . -24(2) ?
    F29A F30 F30A C23 . . . . 22.2(19) ?
    F29A F30 F30A F28 . . . . -5(3) ?
    C23 F30 F30A F28 . . . . -27.4(15) ?
    F29A C23 F30A F30 . . . . -21(2) ?
    F28 C23 F30A F30 . . . . -150.0(19) ?
    F28A C23 F30A F30 . . . . -134.9(17) ?
    F29 C23 F30A F30 . . . . -56(3) ?
    C19 C23 F30A F30 . . . . 103.0(16) ?
    F29A C23 F30A F28 . . . . 128.6(19) ?
    F30 C23 F30A F28 . . . . 150.0(19) ?
    F28A C23 F30A F28 . . . . 15.1(16) ?
    F29 C23 F30A F28 . . . . 94(3) ?
    C19 C23 F30A F28 . . . . -106.9(15) ?
    F28A F28 F30A F30 . . . . 2(4) ?
    C23 F28 F30A F30 . . . . 30.5(17) ?
    F28A F28 F30A C23 . . . . -29(3) ?
    O6 P1 C34 C35 . . . . 127.6(8) ?
    C16 P1 C34 C35 . . . . -129.6(8) ?
    Pd1 P1 C34 C35 . . . . 15.9(8) ?
    O6 P1 C34 C39 . . . . -30.7(7) ?
    C16 P1 C34 C39 . . . . 72.0(8) ?
    Pd1 P1 C34 C39 . . . . -142.4(6) ?
    C39 C34 C35 C36 . . . . 9.2(13) ?
    P1 C34 C35 C36 . . . . -149.8(8) ?
    C39 C34 C35 C40 . . . . -167.8(9) ?
    P1 C34 C35 C40 . . . . 33.1(13) ?
    C34 C35 C36 C37 . . . . -1.8(15) ?
    C40 C35 C36 C37 . . . . 175.7(9) ?
    C35 C36 C37 C38 . . . . -5.7(16) ?
    C35 C36 C37 C41 . . . . 175.7(10) ?
    C36 C37 C38 C39 . . . . 5.2(16) ?
    C41 C37 C38 C39 . . . . -176.2(10) ?
    C37 C38 C39 C34 . . . . 2.7(15) ?
    C37 C38 C39 C42 . . . . -172.7(9) ?
    C35 C34 C39 C38 . . . . -9.6(13) ?
    P1 C34 C39 C38 . . . . 150.0(8) ?
    C35 C34 C39 C42 . . . . 164.9(9) ?
    P1 C34 C39 C42 . . . . -35.4(13) ?
    C36 C35 C40 F43 . . . . 177.0(9) ?
    C34 C35 C40 F43 . . . . -5.7(15) ?
    C36 C35 C40 F44 . . . . 53.4(11) ?
    C34 C35 C40 F44 . . . . -129.3(10) ?
    C36 C35 C40 F45 . . . . -63.7(10) ?
    C34 C35 C40 F45 . . . . 113.6(10) ?
    C38 C37 C41 F46 . . . . 167.1(13) ?
    C36 C37 C41 F46 . . . . -14.3(18) ?
    C38 C37 C41 F47 . . . . -69.5(17) ?
    C36 C37 C41 F47 . . . . 109.1(14) ?
    C38 C37 C41 F48 . . . . 47.5(15) ?
    C36 C37 C41 F48 . . . . -133.9(13) ?
    C38 C39 C42 F50 . . . . -62.7(11) ?
    C34 C39 C42 F50 . . . . 122.4(10) ?
    C38 C39 C42 F51 . . . . 173.7(9) ?
    C34 C39 C42 F51 . . . . -1.3(15) ?
    C38 C39 C42 F49 . . . . 55.3(11) ?
    C34 C39 C42 F49 . . . . -119.7(10) ?
loop_
    _geom_hbond_atom_site_label_D
    _geom_hbond_atom_site_label_H
    _geom_hbond_atom_site_label_A
    _geom_hbond_site_symmetry_A
    _geom_hbond_distance_DH
    _geom_hbond_distance_HA
    _geom_hbond_distance_DA
    _geom_hbond_angle_DHA
    C4 H4B F1 2_665 0.98 2.40 3.365(13) 166
    C12 H12 F5 2_665 0.95 2.60 3.276(11) 129
    C4 H4A F4 . 0.98 2.53 3.464(13) 158
    C4 H4C F2 1_655 0.98 2.30 3.225(13) 155
    C11 H11C F5 2_565 0.98 2.49 3.352(11) 146
data_global
_journal_date_recd_electronic     2010-12-23
_journal_date_accepted     2011-02-12
_journal_name_full     'Acta Crystallographica, Section E'
_journal_year     2011
_journal_volume     67
_journal_issue      3
_journal_page_first     m365
_journal_page_last     m365
_journal_paper_category     QM
_journal_coeditor_code     CV5026
_publ_contact_author_name     'prof. aiyou, hao'
_publ_contact_author_address
;
school of chemistry and chemical engineering
shandong university
shanda nanlu 27
jinan 250100
people's republic of china
;
_publ_contact_author_email     'haoay@sdu.edu.cn'
_publ_contact_author_fax     '86 531 88363306'
_publ_contact_author_phone     '86 531 88363306'
_publ_section_title
;\
Acetonitrile[2-(1-{bis[2,4,6-tris(trifluoromethyl)phenyl]phosphanyloxy}-1-\
methylethyl)pyridine]methylpalladium(II) hexafluoridoantimonate
dichloromethane hemisolvate
;
loop_
    _publ_author_name
    _publ_author_address
    'Li, Liuzhong'
;
School of Chemistry and Chemical Engineering,
Shandong University, Jinan 250100, People's Republic of China
and
Department of Chemistry,
The University of North Carolina at Chapel Hill, Chapel Hill,
North Carolina 27599, USA
;
    'White, Peter S.'
;
Department of Chemistry,
The University of North Carolina at Chapel Hill, Chapel Hill,
North Carolina 27599, USA
;
    'Hao, Aiyou'
;
School of Chemistry and Chemical Engineering,
Shandong University, Jinan 250100, People's Republic of China
;
