# Supplementary material for: Acetonitrile­[2-(1-{bis­[2,4,6-tris­(trifluoro­meth­yl)phen­yl]phosphan­yloxy}-1-methyl­eth­yl)pyridine]­methyl­palladium(II) hexa­fluoridoanti­monate dichloro­methane hemisolvate
Source: Acta Crystallogr Sect E Struct Rep Online. 2011 Feb 23;67(Pt 3):m365. doi: 10.1107/S1600536811005277 (PMC3051981; doi:10.1107/S1600536811005277)
Supplement: Supplementary file 2 [file e-67-0m365-Isup2.hkl]

# 
# h,k,l, Fc-squared, Fo-squared, sigma(Fo-squared) and status flag 
# 
data_I
_shelx_title ' x0909003 in P-1' 
_shelx_refln_list_code          4 
_shelx_F_calc_maximum      245.19 
_exptl_crystal_F_000      1130.00 
_reflns_d_resolution_high  0.8358 
 
loop_ 
 _symmetry_equiv_pos_as_xyz 
 'x, y, z' 
 '-x, -y, -z' 
 
_cell_length_a     8.8635 
_cell_length_b    12.1336 
_cell_length_c    19.1073 
_cell_angle_alpha  79.166 
_cell_angle_beta   80.147 
_cell_angle_gamma  78.266 
 
_shelx_F_squared_multiplier     1.000 
 
loop_ 
 _refln_index_h 
 _refln_index_k 
 _refln_index_l 
 _refln_F_squared_calc 
 _refln_F_squared_meas 
 _refln_F_squared_sigma 
 _refln_observed_status 
   1   0   0       27.24      226.16     24.80 o 
   2   0   0      961.30     1953.02    152.37 o 
   3   0   0     1437.26     1348.58    132.84 o 
   4   0   0    10272.28     9356.81    293.35 o 
   5   0   0     1463.93     1384.88    166.91 o 
   6   0   0        2.61      141.02    118.49 o 
   7   0   0      270.95      374.57     56.61 o 
   8   0   0     1177.91     1242.42     88.35 o 
   9   0   0       80.56      297.31    125.76 o 
  10   0   0       60.33      123.05     58.67 o 
 -10   1   0      237.13      309.67     79.96 o 
  -9   1   0      495.06      884.48     87.15 o 
  -8   1   0      136.80      224.50     87.38 o 
  -7   1   0      693.71      675.29    134.12 o 
  -6   1   0    11342.93    10623.66    359.71 o 
  -5   1   0     4036.21     3860.38    151.61 o 
  -4   1   0       42.44       58.56     45.38 o 
  -3   1   0      815.16      865.12     52.29 o 
  -2   1   0    24589.06    31225.77    858.12 o 
  -1   1   0      940.36     2205.97     79.17 o 
   1   1   0      997.50      295.13     40.71 o 
   2   1   0    24313.35    22597.98    668.91 o 
   3   1   0     8202.09     6513.87    247.21 o 
   4   1   0     4957.78     4676.54    164.93 o 
   5   1   0     1880.87     3127.53    425.61 o 
   6   1   0     5611.08     5891.69    379.45 o 
   7   1   0      266.80      139.60     74.87 o 
   8   1   0      510.68      562.91     64.15 o 
   9   1   0     1581.19     1610.29     71.63 o 
  10   1   0      485.97      581.54     63.24 o 
  -9   2   0      660.28      928.57     82.72 o 
  -8   2   0     3492.39     3431.83    170.35 o 
  -7   2   0      477.06      879.67     98.65 o 
  -6   2   0      429.37      547.62    139.93 o 
  -5   2   0     3868.35     3668.92    177.52 o 
  -4   2   0     2455.07     2276.76    122.49 o 
  -3   2   0      671.40      883.85     60.90 o 
  -2   2   0    13603.46    16089.51    562.88 o 
  -1   2   0     1942.62     2942.45    163.48 o 
   0   2   0    36406.48    41114.51   1541.64 o 
   1   2   0    10895.44    10411.20   1165.25 o 
   2   2   0    25498.80    22217.69   2170.58 o 
   3   2   0    10394.92    11706.16    363.88 o 
   4   2   0    38000.69    36902.37   1227.74 o 
   5   2   0     6331.20     6681.85    391.81 o 
   6   2   0     4101.72     4304.09    295.86 o 
   7   2   0       91.09      117.79     38.55 o 
   8   2   0       74.64       70.45     45.80 o 
   9   2   0       57.36      100.83     29.11 o 
  10   2   0      204.68      306.18     33.59 o 
  -9   3   0       27.74      407.80     81.42 o 
  -8   3   0      130.46      170.59     66.49 o 
  -7   3   0     3402.74     3332.48    166.13 o 
  -6   3   0     3550.42     3322.89    144.35 o 
  -5   3   0     4951.78     5155.44    231.44 o 
  -4   3   0     6230.91     5429.48    197.92 o 
  -3   3   0       45.45      213.50     50.91 o 
  -2   3   0    12750.94    14507.95    447.87 o 
  -1   3   0     1249.51     1513.08     89.42 o 
   0   3   0    24384.62    27674.50    980.91 o 
   1   3   0     2509.95     3970.06    188.27 o 
   3   3   0     1043.67     1628.61    116.15 o 
   4   3   0    11883.50    11815.48    418.49 o 
   6   3   0     4553.10     4093.29    276.96 o 
   7   3   0       17.80       35.91     38.28 o 
   8   3   0     3460.22     3814.76    138.76 o 
   9   3   0     1212.94     1313.54     68.36 o 
  10   3   0      177.47      152.34     28.01 o 
  -8   4   0     1105.12     1113.64    108.31 o 
  -7   4   0       32.44      158.32     68.16 o 
  -6   4   0     1944.16     2127.25     91.09 o 
  -5   4   0     2651.12     2815.36    215.90 o 
  -4   4   0    10386.86    10880.54    605.52 o 
  -3   4   0      475.26      513.63     67.06 o 
  -2   4   0    36201.11    45041.14   1606.30 o 
  -1   4   0     6072.12     6901.67    274.99 o 
   0   4   0      828.88     1555.44    100.02 o 
   1   4   0     1340.64     2300.97    126.11 o 
   2   4   0    11063.86    13761.77    572.86 o 
   3   4   0      906.69      904.29    226.07 o 
   6   4   0     3296.18     3346.01    234.07 o 
   7   4   0      753.57      911.73    127.21 o 
   8   4   0      179.04      204.44     31.35 o 
   9   4   0      643.62      682.31     47.26 o 
  10   4   0     1830.26     1983.03     79.67 o 
  -8   5   0     1172.18     1164.53    114.13 o 
  -7   5   0     2601.62     2829.17    197.72 o 
  -6   5   0     1253.04     1227.36     84.37 o 
  -5   5   0     1242.98     1192.45     61.82 o 
  -4   5   0    16759.80    16683.09    659.31 o 
  -3   5   0     6496.63     7095.95    242.73 o 
  -2   5   0      438.93      390.03     66.16 o 
  -1   5   0    16497.72    20692.87    760.78 o 
   0   5   0    10534.48    11874.50    455.13 o 
   1   5   0     1648.98     1581.99    161.38 o 
   2   5   0     8182.59     8515.15    362.21 o 
   3   5   0      430.72      768.35    130.12 o 
   7   5   0      824.40      834.90     52.70 o 
   8   5   0     3812.30     3907.58    137.41 o 
   9   5   0     1118.06     1354.03     66.82 o 
  10   5   0        4.97      -13.71     36.71 o 
  -8   6   0       96.60      234.07     63.24 o 
  -7   6   0       17.36       28.62     51.43 o 
  -6   6   0      309.37      311.52     81.65 o 
  -5   6   0     1536.17     2061.51    124.01 o 
  -4   6   0     1706.56     1849.77    130.20 o 
  -3   6   0      326.77      555.45     78.42 o 
  -2   6   0    21978.05    23230.74   1190.33 o 
  -1   6   0     1726.92     1853.71    128.96 o 
   0   6   0     1481.35     2148.82    129.77 o 
   1   6   0       47.26      -76.26    106.13 o 
   2   6   0    30218.35    32215.40   1249.20 o 
   3   6   0     1262.02     1541.07    184.64 o 
   7   6   0      463.38      542.28     52.34 o 
   8   6   0       11.60       48.13     26.90 o 
   9   6   0      150.45      252.37     29.80 o 
  10   6   0     1551.84     1889.14     98.13 o 
  -7   7   0      236.76      473.22     82.87 o 
  -6   7   0      458.81      493.86     63.65 o 
  -5   7   0     2307.31     2270.28    105.03 o 
  -4   7   0     3601.37     3747.24    140.97 o 
  -3   7   0     4981.60     5423.80    255.87 o 
  -2   7   0     2510.79     2675.42    172.71 o 
  -1   7   0     1066.64     1250.30    178.10 o 
   0   7   0    32529.68    38345.10   1399.41 o 
   1   7   0      983.41     1184.39    111.94 o 
   2   7   0       39.80      109.72     63.68 o 
   3   7   0       13.64       63.24     95.95 o 
   8   7   0     2795.89     2543.85     93.72 o 
   9   7   0       71.69       53.90     22.60 o 
  -7   8   0      976.78     1057.67     91.59 o 
  -6   8   0     4175.85     3847.11    179.19 o 
  -5   8   0      515.20      612.24     54.57 o 
  -4   8   0       15.34       52.30     40.82 o 
  -3   8   0      446.73      456.06     48.84 o 
  -2   8   0     2792.17     3090.75    151.28 o 
  -1   8   0       54.67      189.00    105.40 o 
   0   8   0     2430.97     2803.73    260.96 o 
   1   8   0     1305.72     1490.91    211.53 o 
   2   8   0    13244.93    14331.96    896.29 o 
   3   8   0      975.03      854.13    163.56 o 
  -6   9   0      111.84      115.58     78.51 o 
  -4   9   0      807.11      701.90     77.75 o 
  -3   9   0      105.42      124.27     68.90 o 
  -2   9   0     2334.39     2590.99    148.49 o 
  -1   9   0     2064.30     2203.84    124.18 o 
   0   9   0     6824.59     6608.31    265.17 o 
   1   9   0      255.70      335.11    129.39 o 
   2   9   0     8455.54     8507.15    588.81 o 
   3   9   0       14.09       74.87    117.03 o 
  -4  10   0     1431.77     1344.76    106.81 o 
  -3  10   0     1013.28     1168.67    106.33 o 
  -2  10   0     2842.35     2998.29    186.55 o 
  -1  10   0       69.27       66.49     49.87 o 
   0  10   0     2563.39     2594.46    134.63 o 
   1  10   0       87.91       75.51     76.33 o 
   2  10   0      876.82      657.14    166.46 o 
   3  10   0       26.15      -22.53    123.58 o 
  -4  11   0       21.47      -11.63     85.78 o 
  -3  11   0        0.52       20.32     72.90 o 
  -2  11   0     3151.39     3130.84    278.41 o 
  -1  11   0     1079.45     1130.51    113.80 o 
   0  11   0     1082.50     1211.58     88.36 o 
   1  11   0       59.04      138.84     50.88 o 
   2  11   0     3336.57     2917.13    158.47 o 
   3  11   0       60.28       21.08     39.98 o 
  -3  12   0      566.56      699.32     84.51 o 
  -2  12   0      423.88      481.66    104.62 o 
  -1  12   0        7.13       48.37     56.58 o 
   0  12   0     2833.99     3044.34    175.91 o 
   1  12   0      319.12      454.33     64.70 o 
   2  12   0        6.94      -25.44     40.71 o 
   3  12   0       15.82       31.26     38.53 o 
  -2  13   0     2017.68     2592.20    216.62 o 
  -1  13   0     1082.01     1139.81     99.59 o 
   0  13   0      528.84      577.17     73.42 o 
   1  13   0       19.71       72.69     50.16 o 
   2  13   0     3659.47     4425.49    220.26 o 
   3  13   0       78.27      110.49     43.62 o 
   1  14   0      346.09      521.93     60.33 o 
   2  14   0      478.57      556.82     60.33 o 
   3  14   0      159.95      262.42     44.34 o 
  -2 -14   1       26.51        1.45     38.53 o 
  -3 -13   1      817.44     1044.58     82.87 o 
  -2 -13   1      342.40      451.42     60.33 o 
  -1 -13   1      632.46     1003.88     87.96 o 
   0 -13   1        3.22      -21.08     52.34 o 
   1 -13   1     1477.53     1562.88    114.85 o 
   2 -13   1       66.46       93.75     67.03 o 
  -3 -12   1      271.39      269.69     49.43 o 
  -2 -12   1      373.65      422.34     59.61 o 
  -1 -12   1      830.37     1059.12     90.87 o 
   0 -12   1      173.54      267.51     63.97 o 
   1 -12   1        1.64       -3.23     65.79 o 
   2 -12   1      123.76      216.22    131.94 o 
   3 -12   1     3539.95     4118.08    186.68 o 
  -3 -11   1     7077.28     6413.62    299.49 o 
  -2 -11   1      183.00      223.16     50.16 o 
  -1 -11   1     1326.27     1344.80    101.77 o 
   0 -11   1      360.34      413.62     69.78 o 
   1 -11   1     4199.72     4458.12    169.15 o 
   2 -11   1       33.50       44.41     73.42 o 
   3 -11   1      192.64      206.61     74.39 o 
   4 -11   1      111.12      259.51     88.68 o 
  -2 -10   1     1421.96     1647.93    250.06 o 
  -1 -10   1     7613.72     7185.24    385.99 o 
   0 -10   1      910.09      954.59     78.71 o 
   1 -10   1     1069.50     1040.59     86.52 o 
   2 -10   1      322.75      415.20     64.51 o 
   3 -10   1     2495.10     2756.29    184.27 o 
   4 -10   1      167.49      175.16     97.04 o 
  -3  -9   1      956.92      754.54    169.37 o 
  -2  -9   1     1492.65     1187.06    198.45 o 
  -1  -9   1     2985.98     2899.68    280.59 o 
   0  -9   1       41.97       89.79     82.14 o 
   1  -9   1     4437.95     4127.38    185.04 o 
   2  -9   1      327.44      353.88     68.68 o 
   3  -9   1     2406.91     2130.06    125.16 o 
   4  -9   1       94.36      158.93     59.36 o 
   6  -9   1       72.03      141.75     77.78 o 
  -3  -8   1     3782.70     3075.60    282.05 o 
  -2  -8   1     4722.54     5133.51    391.08 o 
  -1  -8   1     2021.20     2714.32    261.69 o 
   0  -8   1     1214.92     1740.25    231.16 o 
   1  -8   1     6465.07     6636.78    474.68 o 
   2  -8   1      286.58      305.95     88.86 o 
   3  -8   1     3253.31     3168.31    152.87 o 
   4  -8   1      401.08      442.70     47.05 o 
   5  -8   1     3042.36     2668.72    109.53 o 
   6  -8   1        6.44      150.47     85.78 o 
   7  -8   1     1509.46     1379.69    114.13 o 
  -9  -7   1      255.60      305.31     29.69 o 
  -8  -7   1     3607.47     3401.67    117.59 o 
  -3  -7   1       99.93      172.89     70.51 o 
  -2  -7   1       34.85      193.78     55.10 o 
  -1  -7   1     9572.17    12005.65    482.28 o 
   0  -7   1     3749.23     4834.75    366.37 o 
   1  -7   1     1467.00     2153.86    239.88 o 
   2  -7   1       10.26       51.21     70.65 o 
   3  -7   1     5937.63     6398.71    290.15 o 
   4  -7   1      296.06      356.03     45.46 o 
   5  -7   1      866.04      885.25     66.04 o 
   6  -7   1       25.68      189.99     58.88 o 
   7  -7   1     3507.80     3268.89    135.92 o 
  -9  -6   1      292.47      367.65     33.66 o 
  -8  -6   1      915.27      935.03     52.15 o 
  -7  -6   1     1865.68     1893.63    106.13 o 
  -3  -6   1     5584.77     5799.23    267.74 o 
  -2  -6   1     1372.33     1782.35    130.90 o 
  -1  -6   1     2539.34     2831.89    155.70 o 
   0  -6   1     1287.61     1942.68    127.14 o 
   1  -6   1    22600.05    27513.49   1017.69 o 
   2  -6   1     5321.76     6490.62    368.18 o 
   3  -6   1     2268.09     2572.32    284.95 o 
   4  -6   1      922.24      962.57    103.49 o 
   5  -6   1     8057.25     7282.80    204.91 o 
   6  -6   1      366.77      519.92     66.09 o 
   7  -6   1      265.81      306.92     71.24 o 
   8  -6   1      407.04      714.56     78.51 o 
 -10  -5   1      874.63     1146.16     53.43 o 
  -9  -5   1      558.03      718.90     49.43 o 
  -8  -5   1     3019.20     2829.80    106.88 o 
  -7  -5   1      642.96      591.71     59.61 o 
  -3  -5   1       13.39      109.04     80.69 o 
  -2  -5   1     2321.68     2732.21    153.28 o 
  -1  -5   1    10561.49    10679.42    544.83 o 
   0  -5   1     8979.93    11690.78    448.77 o 
   1  -5   1     1012.17     1441.36    110.69 o 
   2  -5   1      807.75     1231.86    101.42 o 
   3  -5   1    23043.96    22202.88    672.33 o 
   4  -5   1      469.43      569.19     81.62 o 
   5  -5   1      173.64      300.26     48.06 o 
   6  -5   1      128.99      458.71     90.47 o 
   7  -5   1     2401.65     2401.99    120.20 o 
   8  -5   1       30.13      -28.35     69.78 o 
 -10  -4   1      785.01     1057.01    102.50 o 
  -9  -4   1      197.93      328.58     36.23 o 
  -8  -4   1      562.75      649.09     47.29 o 
  -7  -4   1       22.39        2.28     25.17 o 
  -6  -4   1     5086.70     4359.34    282.77 o 
  -4  -4   1    21264.93    20416.28   1540.34 o 
  -3  -4   1    14793.87    13727.99    787.62 o 
  -2  -4   1      112.86      143.56     45.80 o 
  -1  -4   1      416.95      865.42     65.24 o 
   0  -4   1     1347.05     1955.41    194.81 o 
   1  -4   1     8172.42    10309.58    391.11 o 
   2  -4   1     3669.31     3096.83    151.49 o 
   3  -4   1     2594.60     2737.94    136.72 o 
   4  -4   1      233.36      188.09    100.68 o 
   5  -4   1     5536.18     5394.47    339.47 o 
   6  -4   1     3321.37     3047.64    110.52 o 
   7  -4   1     1814.73     1871.47    168.69 o 
   8  -4   1       88.53      400.53     80.69 o 
 -10  -3   1     1471.06     1675.15     71.44 o 
  -9  -3   1       65.28       83.23     27.76 o 
  -8  -3   1      162.54      220.85     33.08 o 
  -7  -3   1      708.48      792.42     52.40 o 
  -6  -3   1     4313.02     3547.37    254.42 o 
  -4  -3   1    14247.67    12527.61   1245.58 o 
  -3  -3   1     2164.86     1753.38     99.20 o 
  -1  -3   1     1893.01     2639.08    137.24 o 
   0  -3   1     3028.89     5094.26    330.02 o 
   1  -3   1    18203.40    22068.99    789.46 o 
   2  -3   1     5037.13     5415.01    219.87 o 
   3  -3   1     8009.93     8562.10    342.38 o 
   4  -3   1       39.50       15.47     43.48 o 
   5  -3   1     5442.62     5084.10    229.90 o 
   6  -3   1        1.19      214.69     71.31 o 
   7  -3   1     3023.31     2957.72    194.44 o 
   8  -3   1       61.29       85.47     63.83 o 
 -10  -2   1      502.61      428.12     36.97 o 
  -9  -2   1        3.51       -7.78     33.53 o 
  -8  -2   1     2404.65     2070.83     90.96 o 
  -7  -2   1      901.01      773.42     49.66 o 
  -6  -2   1      166.97      232.61    104.68 o 
  -5  -2   1      340.08      316.21    101.04 o 
  -4  -2   1    14828.55    12610.79    623.33 o 
  -3  -2   1     6519.31     7599.17    245.31 o 
  -2  -2   1     1062.56     1925.65    100.12 o 
  -1  -2   1    35375.50    41189.02   2912.04 o 
   0  -2   1      522.06     1248.28     87.51 o 
   1  -2   1      119.09      188.50     41.16 o 
   2  -2   1      802.94      789.49     72.25 o 
   3  -2   1     6643.85     7492.57    214.98 o 
   4  -2   1      520.40      662.06    179.55 o 
   5  -2   1     4609.86     4119.90    192.92 o 
   6  -2   1     1871.48     2108.48    136.98 o 
   7  -2   1     5138.94     5173.76    243.81 o 
   8  -2   1      249.15      703.86    118.49 o 
   9  -2   1     1321.23     1363.90    127.21 o 
 -10  -1   1     2140.00     1962.27    199.18 o 
  -9  -1   1        9.85      114.85     30.68 o 
  -8  -1   1        2.16       30.57     28.67 o 
  -7  -1   1       78.99      132.86     30.52 o 
  -6  -1   1    10721.23     8525.32    512.48 o 
  -5  -1   1      708.70     1051.13    141.02 o 
  -4  -1   1     2293.58     2093.17    148.89 o 
  -3  -1   1      134.88      291.67     61.71 o 
  -2  -1   1    32289.39    38794.59   1105.18 o 
  -1  -1   1      142.45      117.15     49.72 o 
   0  -1   1      683.59     1452.44    158.47 o 
   1  -1   1    29125.10    32943.97   1127.68 o 
   2  -1   1    27239.92    29535.89    812.63 o 
   3  -1   1     2170.74     2171.62     94.63 o 
   4  -1   1       56.30      240.64     86.14 o 
   5  -1   1    11652.36    10902.67    324.01 o 
   6  -1   1       32.81      125.29     76.15 o 
   7  -1   1     2587.75     2212.17    218.44 o 
   8  -1   1      266.41      567.95     90.67 o 
   9  -1   1     1660.13     2453.30    134.95 o 
  10  -1   1        8.05       45.80     71.97 o 
 -10   0   1      102.95      163.07     61.80 o 
  -9   0   1      116.26      174.25     56.49 o 
  -8   0   1     3099.16     3016.36    111.97 o 
  -7   0   1       74.70      150.08     46.69 o 
  -6   0   1     1344.82     1026.25    112.91 o 
  -5   0   1     3554.62     3266.23    169.34 o 
  -4   0   1     4132.81     3992.11    147.56 o 
  -3   0   1      252.77      147.54     38.99 o 
  -2   0   1     1106.30     1018.92    139.76 o 
  -1   0   1    19641.78    21168.10    482.73 o 
   0   0   1     5357.78     4784.94    109.23 o 
   1   0   1     4720.36     7013.35    169.08 o 
   2   0   1     1653.25     2447.24     83.24 o 
   3   0   1    10373.30    11418.56    330.65 o 
   4   0   1    10664.61    11194.77    331.29 o 
   5   0   1      215.89      219.25     77.12 o 
   6   0   1     1396.67     1691.21    191.18 o 
   7   0   1     7826.90     7220.18    242.00 o 
   8   0   1      547.24      584.58    169.74 o 
   9   0   1      512.32      594.62    128.66 o 
  10   0   1      259.96      406.39     79.23 o 
  -9   1   1        1.70       92.39     73.53 o 
  -8   1   1     1437.10     1236.65    118.81 o 
  -7   1   1     1686.10     1714.75    123.21 o 
  -6   1   1     7066.87     6922.33    270.91 o 
  -5   1   1       65.17      109.27     51.67 o 
  -4   1   1      205.18      216.32     47.19 o 
  -3   1   1      138.82      256.92     39.82 o 
  -2   1   1      856.80      816.09     68.59 o 
  -1   1   1      260.23     1104.92    185.90 o 
   0   1   1    26377.65    29151.99    931.39 o 
   1   1   1      783.78     1926.59     88.80 o 
   2   1   1    12835.24    15377.71    493.66 o 
   3   1   1      321.90      204.46     61.14 o 
   4   1   1     2538.72     3049.89    122.46 o 
   5   1   1    27906.59    27052.30   1089.85 o 
   6   1   1     1670.69     1428.61    270.78 o 
   7   1   1      239.21      222.94     44.98 o 
   8   1   1      906.40      917.07     55.76 o 
   9   1   1     1997.82     2025.30     81.87 o 
  10   1   1       11.52       18.99     34.94 o 
  -9   2   1       11.49      184.09     68.24 o 
  -8   2   1     3685.58     4055.73    262.42 o 
  -7   2   1      784.94      794.39     81.17 o 
  -6   2   1     8587.01     7450.36    321.16 o 
  -5   2   1     3108.16     2969.84    155.86 o 
  -4   2   1     2387.35     1807.67     96.76 o 
  -3   2   1     3183.03     3388.96    146.65 o 
  -2   2   1    31701.49    35130.23   1031.29 o 
  -1   2   1    19811.31    27164.79    815.03 o 
   0   2   1    12228.56    18701.86   1008.58 o 
   1   2   1      232.07       20.35     47.25 o 
   2   2   1     2767.68     4368.32    190.18 o 
   3   2   1    24368.53    20837.80    671.26 o 
   4   2   1     5982.92     5632.82    232.27 o 
   5   2   1      278.49      389.63     89.77 o 
   6   2   1     1819.98     1786.98    152.35 o 
   7   2   1     4654.63     4103.54    172.23 o 
   8   2   1      130.36      173.83     43.98 o 
   9   2   1      591.06      643.78     46.33 o 
  10   2   1       64.44      162.95     28.96 o 
  -9   3   1       38.71      151.93     77.78 o 
  -8   3   1     1255.04     1446.04    151.56 o 
  -7   3   1       49.37      213.13     52.76 o 
  -6   3   1     6546.38     6344.60    229.78 o 
  -5   3   1     2091.07     2118.33    307.85 o 
  -4   3   1     6679.97     6336.48    214.47 o 
  -3   3   1     3682.40     4024.41    172.16 o 
  -2   3   1    10780.23    11660.26    314.73 o 
  -1   3   1      152.01      431.74     51.85 o 
   0   3   1    10704.60    15192.58    448.46 o 
   1   3   1     5892.56     8382.84    499.39 o 
   3   3   1    17615.83    14927.30   1029.32 o 
   4   3   1     4369.84     4496.94    296.28 o 
   5   3   1    12791.40    13550.73    570.08 o 
   6   3   1       18.92       45.80     87.96 o 
   7   3   1     2538.52     2642.49    167.92 o 
   8   3   1      367.21      369.17     39.05 o 
   9   3   1     1810.48     1908.06     85.06 o 
  10   3   1       77.06       86.68     27.53 o 
  -8   4   1       22.54       50.88     75.60 o 
  -7   4   1       69.14       38.89     45.29 o 
  -6   4   1     3307.42     2785.49    106.85 o 
  -5   4   1       16.69      169.55     60.58 o 
  -4   4   1     1135.38     1783.28    115.25 o 
  -3   4   1     3632.28     4077.50    179.55 o 
  -2   4   1    34519.73    34980.91   1127.55 o 
  -1   4   1     2368.30     2621.90    130.57 o 
   0   4   1     4070.02     4559.70    190.55 o 
   1   4   1     1237.27     1058.79    125.76 o 
   2   4   1    11270.50    10044.58    601.89 o 
   3   4   1    18685.35    19430.57   1325.18 o 
   4   4   1      232.31      279.14    201.36 o 
   5   4   1     7169.34     7768.59    606.25 o 
   6   4   1     1745.19     1609.40    151.20 o 
   7   4   1     4970.11     4105.01    133.96 o 
   8   4   1       80.28      137.45     29.99 o 
   9   4   1     3081.39     3540.36    128.97 o 
  10   4   1        8.09      107.30     25.35 o 
  -8   5   1     1729.23     2014.30    157.74 o 
  -7   5   1      203.96      215.90     86.50 o 
  -6   5   1      422.00      535.36     59.85 o 
  -5   5   1       34.47       88.66     44.70 o 
  -4   5   1    12042.74    12781.44    708.75 o 
  -3   5   1     2826.16     3198.91    169.39 o 
  -2   5   1      771.93     1188.55     75.98 o 
  -1   5   1      403.48      474.13     67.48 o 
   0   5   1    25781.34    32484.23   1165.49 o 
   1   5   1      386.31      428.36     53.41 o 
   2   5   1     2535.27     2248.14    133.12 o 
   3   5   1     6651.21     7199.77    365.95 o 
   4   5   1     5801.04     5650.35    549.55 o 
   7   5   1     3920.75     3707.91    128.72 o 
   8   5   1        9.41       17.00     24.41 o 
   9   5   1     1630.63     1730.55     77.08 o 
  10   5   1       91.39      192.56     27.70 o 
  -8   6   1       42.49       64.70     61.79 o 
  -7   6   1       38.63       16.26     51.85 o 
  -6   6   1     3971.82     3591.79    138.21 o 
  -5   6   1      160.91      317.16     44.65 o 
  -4   6   1     2730.02     2841.25    229.71 o 
  -3   6   1      304.32      197.11     68.73 o 
  -2   6   1    15629.07    16385.44    772.92 o 
  -1   6   1      920.46     1280.87    105.96 o 
   0   6   1      168.68      303.14     63.13 o 
   1   6   1    14659.69    17790.25    709.11 o 
   2   6   1     6874.90     8183.71    330.63 o 
   3   6   1      832.54     1712.62    199.90 o 
   7   6   1       95.13       90.87     34.89 o 
   8   6   1       70.02      178.96     55.25 o 
   9   6   1     3311.53     3840.19    133.54 o 
  10   6   1       22.96       70.79     22.87 o 
  -7   7   1       26.36       33.83     45.00 o 
  -6   7   1      117.09      148.59     55.12 o 
  -5   7   1     1458.18     1436.35     79.95 o 
  -4   7   1     5211.56     5203.62    173.31 o 
  -3   7   1      165.31      216.66     72.64 o 
  -2   7   1     1312.27     1766.52    133.67 o 
  -1   7   1     3208.06     3319.84    271.14 o 
   0   7   1     2527.71     3046.59    167.39 o 
   1   7   1      829.75      824.32     92.03 o 
   2   7   1     5236.81     6025.83    265.44 o 
   3   7   1     8829.63     9111.94    593.17 o 
   7   7   1     3598.58     3079.96    148.29 o 
   8   7   1      234.16      200.47     27.74 o 
   9   7   1      321.00      353.46     52.70 o 
  -6   8   1     1439.40     1835.61    273.32 o 
  -5   8   1        2.93       18.71     44.50 o 
  -4   8   1      623.98      559.22     49.78 o 
  -3   8   1      172.48      159.48     66.44 o 
  -2   8   1     1833.82     1902.49    116.84 o 
  -1   8   1      151.53      189.00    103.95 o 
   0   8   1    12933.49    14153.86    882.48 o 
   1   8   1     3945.01     4326.63    341.65 o 
   2   8   1     5775.89     5823.36    424.52 o 
   3   8   1      280.23      189.00    118.49 o 
   9   8   1     1056.30     1109.28     75.60 o 
  -6   9   1     3754.17     3605.52    220.98 o 
  -4   9   1     1274.78     1242.11     92.38 o 
  -3   9   1      227.30      185.18     70.50 o 
  -2   9   1     3817.59     4003.65    164.88 o 
  -1   9   1     7210.65     7697.93    466.34 o 
   0   9   1     3310.45     3372.18    157.72 o 
   1   9   1       11.90      141.02    109.04 o 
   2   9   1     6188.92     5986.91    446.33 o 
   3   9   1     2722.94     2944.03    277.68 o 
  -4  10   1     1837.02     1914.70    126.63 o 
  -3  10   1       12.25       74.27     67.60 o 
  -2  10   1      388.84      389.92     93.12 o 
  -1  10   1      296.42      251.03     77.84 o 
   0  10   1     3591.23     3595.44    206.81 o 
   1  10   1      994.77      899.12    178.46 o 
   2  10   1      187.67      230.99     47.69 o 
  -5  11   1      189.15      119.94     76.33 o 
  -4  11   1       59.99       27.62     87.23 o 
  -3  11   1     1557.22     1619.48    104.72 o 
  -2  11   1     5906.16     6469.59    441.97 o 
  -1  11   1       18.52       56.24     52.16 o 
   0  11   1       22.27      -51.61     51.61 o 
   1  11   1       72.17      119.94     51.61 o 
  -3  12   1      236.92      251.20     75.96 o 
  -2  12   1      142.38      368.14    102.93 o 
  -1  12   1      105.17       52.62     62.52 o 
   0  12   1     3963.78     4815.12    248.61 o 
   1  12   1        3.46      -45.80     45.80 o 
   2  12   1        6.86       47.25     42.89 o 
   3  12   1      842.37      925.37     77.78 o 
  -2  13   1     4373.08     4341.08    192.47 o 
  -1  13   1        2.77      -56.70     56.70 o 
   0  13   1      566.27      853.40     87.23 o 
   1  13   1      416.58      449.24     63.97 o 
   2  13   1     1347.63     1644.29    108.31 o 
   3  13   1       53.78       70.51     40.71 o 
   4  13   1     1432.79     1663.19     98.13 o 
   0  14   1      520.74      426.70     59.61 o 
   1  14   1        4.63        8.72     44.34 o 
   2  14   1     1271.87     1700.27    105.40 o 
   3  14   1     1473.80     1819.48    105.40 o 
  -3 -13   2     2163.59     2499.15    137.39 o 
  -2 -13   2      263.52      418.71     62.52 o 
  -1 -13   2      129.44      125.76     52.34 o 
   0 -13   2      194.73      249.33     59.61 o 
   1 -13   2      130.29      104.68     54.52 o 
   2 -13   2      228.59      448.51    113.40 o 
  -3 -12   2       84.26       61.79     44.34 o 
  -2 -12   2     1248.19     1500.36    106.13 o 
  -1 -12   2     2133.62     2725.95    159.20 o 
   0 -12   2       52.28       22.53     55.97 o 
   1 -12   2       44.21       50.77     55.39 o 
   2 -12   2     2319.02     2728.86    251.51 o 
   3 -12   2     1756.43     2218.99    129.35 o 
  -3 -11   2     4879.86     5211.29    248.61 o 
  -2 -11   2     1118.00     1275.74     96.68 o 
  -1 -11   2       26.65        1.45     46.52 o 
   0 -11   2     2109.32     2634.36    159.92 o 
   1 -11   2     5019.47     5514.71    231.57 o 
   2 -11   2      993.06     1247.34     99.64 o 
   3 -11   2      796.77      849.04     96.81 o 
   4 -11   2      861.75      831.60    103.95 o 
  -2 -10   2      127.54      101.04     42.16 o 
  -1 -10   2     2741.26     2706.40    217.71 o 
   0 -10   2      879.58      827.96     81.42 o 
   1 -10   2     1396.07     1571.60    122.85 o 
   2 -10   2     1712.51     1865.33    105.24 o 
   3 -10   2     5860.35     6446.10    303.16 o 
   4 -10   2      615.66      480.38     82.96 o 
  -3  -9   2     4654.37     4358.61    376.54 o 
  -2  -9   2      859.55      648.41    160.65 o 
  -1  -9   2     3245.63     3124.72    153.02 o 
   0  -9   2     4197.63     3928.64    172.70 o 
   1  -9   2     3237.16     3096.51    150.81 o 
   2  -9   2       36.76       17.06     46.16 o 
   3  -9   2     1560.62     1753.09    116.00 o 
   4  -9   2     3704.60     3558.89    135.02 o 
   6  -9   2      633.19      708.02     99.59 o 
  -3  -8   2     2322.38     2595.02    282.41 o 
  -2  -8   2     2438.72     2169.13    232.61 o 
  -1  -8   2      246.09      342.38    130.12 o 
   0  -8   2      368.29      298.76    123.58 o 
   1  -8   2     7180.99     8039.01    557.55 o 
   2  -8   2      399.66      214.39     52.72 o 
   3  -8   2       44.26      136.57     65.58 o 
   4  -8   2     2105.98     2068.57    100.92 o 
   5  -8   2      809.34      907.10     90.65 o 
   6  -8   2     2149.59     2720.13    196.27 o 
   7  -8   2      317.38      250.06     61.06 o 
  -9  -7   2     1039.06     1011.87     71.97 o 
  -8  -7   2        3.30       21.81     31.98 o 
  -3  -7   2       65.03      133.56     72.72 o 
  -2  -7   2      173.13      112.25     68.61 o 
  -1  -7   2    13015.79    14648.89    907.92 o 
   0  -7   2     3485.03     4442.21    349.65 o 
   1  -7   2       49.61      -25.44     88.68 o 
   2  -7   2     5622.46     6135.72    299.65 o 
   3  -7   2     1705.59     1876.70    131.63 o 
   4  -7   2     2883.42     2687.04     97.30 o 
   5  -7   2      661.45      655.58     54.70 o 
   6  -7   2     1439.74     1704.61    183.55 o 
   7  -7   2     1356.53     1667.86     95.92 o 
  -9  -6   2       31.30       59.98     24.41 o 
  -8  -6   2     1223.04     1040.28     56.00 o 
  -7  -6   2     5721.56     4401.50    204.26 o 
  -3  -6   2     8229.70     8885.57    383.43 o 
  -2  -6   2      418.85      550.67     87.50 o 
  -1  -6   2       59.31      193.33     70.06 o 
   0  -6   2       80.31      125.76     64.22 o 
   1  -6   2    22118.56    25533.15   1124.55 o 
   2  -6   2     2371.81     2714.13    177.00 o 
   3  -6   2      176.10      150.73     65.08 o 
   4  -6   2     1161.27     1329.93    130.85 o 
   5  -6   2     2769.77     2746.54    106.28 o 
   6  -6   2      888.85      920.37     69.73 o 
   7  -6   2      378.19      410.40     57.85 o 
   8  -6   2     1609.66     1971.41    133.03 o 
 -10  -5   2      300.88      320.57     39.25 o 
  -9  -5   2     2462.40     2641.74    100.20 o 
  -8  -5   2      254.23      220.60     36.35 o 
  -7  -5   2      859.78      996.69     91.59 o 
  -4  -5   2        5.94       -6.54     87.96 o 
  -3  -5   2     2385.40     2476.62    204.26 o 
  -2  -5   2     2858.99     3459.95    229.34 o 
  -1  -5   2    17650.38    23230.27    952.63 o 
   0  -5   2       25.71       47.78     62.53 o 
   1  -5   2      210.67      655.67     82.68 o 
   2  -5   2     9159.47    10627.46    421.09 o 
   3  -5   2     2863.14     3197.51    170.66 o 
   4  -5   2     1693.19     1785.41    125.00 o 
   5  -5   2     1249.72     1223.95     65.58 o 
   6  -5   2     3526.57     3418.09    112.74 o 
   7  -5   2      554.63      638.45     68.38 o 
   8  -5   2        2.42       34.17     67.60 o 
 -10  -4   2       99.96       83.60     24.67 o 
  -9  -4   2      409.79      406.73     47.61 o 
  -8  -4   2      100.75      118.39     29.04 o 
  -7  -4   2     1262.16     1235.76     88.68 o 
  -5  -4   2     7942.96     7598.50    457.96 o 
  -4  -4   2      320.10      288.60    150.84 o 
  -3  -4   2    13284.48    12227.65    531.60 o 
  -2  -4   2     7993.81     7910.56    339.64 o 
  -1  -4   2     3248.47     5041.61    202.79 o 
   0  -4   2      338.64      363.86     67.15 o 
   1  -4   2    12216.04    13364.35    499.38 o 
   2  -4   2      450.62      365.55     64.27 o 
   3  -4   2     1341.95     1485.82    145.38 o 
   4  -4   2     3299.83     3111.37    160.52 o 
   5  -4   2     6064.92     5869.15    363.46 o 
   6  -4   2      188.15      326.93     48.19 o 
   7  -4   2       26.84       78.51     75.60 o 
   8  -4   2     1447.77     1671.19    133.03 o 
   9  -4   2       14.96       34.89     66.15 o 
 -10  -3   2      246.13      221.40     29.01 o 
  -9  -3   2     2095.35     2018.28     86.61 o 
  -8  -3   2       27.05       -0.77     27.01 o 
  -7  -3   2      209.34      186.62     32.10 o 
  -5  -3   2     5516.75     5505.69    356.92 o 
  -4  -3   2      434.98      642.59    105.55 o 
  -3  -3   2     9790.79     9585.01    294.83 o 
  -2  -3   2      210.77      278.62     65.50 o 
  -1  -3   2     7017.10     6985.79    304.55 o 
   0  -3   2     2030.28     1731.14    105.40 o 
   1  -3   2    20813.42    24877.74    888.83 o 
   2  -3   2     3236.32     3218.66    162.83 o 
   3  -3   2    24226.02    23788.43   1492.73 o 
   4  -3   2     1674.49     1494.95    206.81 o 
   5  -3   2     2619.90     2305.79    186.82 o 
   6  -3   2     1516.97     1481.46    167.92 o 
   7  -3   2       54.62      204.05     55.64 o 
   8  -3   2      309.68      494.15     68.30 o 
 -10  -2   2       94.91      104.31     26.73 o 
  -9  -2   2      361.75      422.76     71.55 o 
  -8  -2   2      364.11      347.27     39.83 o 
  -7  -2   2      113.15      127.24     30.04 o 
  -6  -2   2      438.65      374.49    110.49 o 
  -5  -2   2     4216.60     3544.46    260.96 o 
  -4  -2   2      563.74      504.80     75.77 o 
  -3  -2   2    11153.71    10009.94    305.26 o 
  -2  -2   2      103.20      214.65     63.95 o 
  -1  -2   2    43786.80    48262.00   2427.92 o 
   0  -2   2      566.96     1498.23     81.13 o 
   1  -2   2    19295.85    23460.16    745.02 o 
   2  -2   2     1349.93     1777.63     86.90 o 
   3  -2   2     4147.05     3406.52    131.06 o 
   4  -2   2     8128.08     7916.23    351.96 o 
   5  -2   2     1815.04     1660.07    114.69 o 
   6  -2   2     5170.11     5004.12    335.84 o 
   7  -2   2     1318.16     1355.59     92.93 o 
   8  -2   2     3274.74     3538.62    167.04 o 
   9  -2   2       20.86       28.35     77.05 o 
 -10  -1   2     1146.52     1114.97     68.17 o 
  -9  -1   2      409.91      310.98     51.02 o 
  -8  -1   2        7.55       73.07     40.17 o 
  -7  -1   2     4481.72     3766.04    145.02 o 
  -6  -1   2      303.00      327.43     84.22 o 
  -5  -1   2     3780.25     3665.13    262.42 o 
  -4  -1   2     3285.39     3904.76    170.54 o 
  -3  -1   2    15043.79    13806.90    397.06 o 
  -2  -1   2     7840.06     9707.83    331.95 o 
  -1  -1   2      147.42      570.19     46.11 o 
   0  -1   2     5672.63     8756.08    275.16 o 
   1  -1   2    31449.93    37480.90   2326.14 o 
   2  -1   2    14099.32    14770.99    416.33 o 
   3  -1   2     8249.85     8169.53    246.58 o 
   4  -1   2     1191.94     1335.94     68.45 o 
   5  -1   2    10423.26    10487.27    369.65 o 
   6  -1   2      344.98      251.58     83.49 o 
   7  -1   2       45.46      289.31    111.95 o 
   8  -1   2     1574.33     2400.29    210.08 o 
   9  -1   2     2536.14     2597.16    136.20 o 
  10  -1   2      277.54      316.21     73.42 o 
 -10   0   2       44.62       61.06     93.77 o 
  -9   0   2     1146.15     1101.77     72.22 o 
  -8   0   2       19.17       63.59     33.32 o 
  -7   0   2     1058.82      919.76     93.28 o 
  -6   0   2      790.26      896.04    131.94 o 
  -5   0   2     4365.25     3326.39    238.43 o 
  -4   0   2    14137.71    14088.93    471.55 o 
  -3   0   2      199.86      348.04     49.53 o 
  -2   0   2      581.78      358.01     49.10 o 
  -1   0   2    36573.09    47246.18   1078.74 o 
   0   0   2    13144.14    13871.31    305.87 o 
   1   0   2       95.11      166.66     38.90 o 
   2   0   2     9039.72     9301.65    226.39 o 
   3   0   2    19704.11    19901.51    557.27 o 
   4   0   2      441.14      542.66     75.88 o 
   5   0   2        2.53       23.10     67.05 o 
   6   0   2     7149.94     7607.77    288.70 o 
   7   0   2     2414.83     2214.13    100.20 o 
   8   0   2     1017.89      907.20    150.47 o 
   9   0   2       21.48      248.61    111.95 o 
  10   0   2     1073.25     1142.72    106.13 o 
  -9   1   2        3.03       61.79    125.76 o 
  -8   1   2     2093.59     1519.72    318.03 o 
  -7   1   2     3036.86     2647.19    117.47 o 
  -6   1   2       22.92       23.83     71.75 o 
  -5   1   2      424.44      484.06     57.45 o 
  -4   1   2       49.20      -32.41     51.28 o 
  -3   1   2     9368.48     9840.76    277.41 o 
  -2   1   2      654.83      635.88     67.34 o 
  -1   1   2     3449.17     5272.46    185.04 o 
   0   1   2       89.59       91.51     21.78 o 
   1   1   2    60117.12    59911.77   3958.08 o 
   2   1   2     5350.29     6264.38    145.80 o 
   3   1   2       13.94       80.19     48.37 o 
   4   1   2     2885.17     3424.00    186.02 o 
   5   1   2     4382.28     4168.14    222.25 o 
   6   1   2      805.37      502.08    100.70 o 
   7   1   2     2126.61     1815.98    105.50 o 
   8   1   2      198.55      776.35    135.21 o 
   9   1   2     1131.75     1127.51     67.08 o 
  10   1   2       31.32       48.49     37.37 o 
  -9   2   2      395.68      426.37    141.02 o 
  -8   2   2       14.45      185.20     70.97 o 
  -7   2   2       92.18      130.95     66.34 o 
  -6   2   2     1563.98     1684.86    151.20 o 
  -5   2   2     8887.15     7889.91    330.31 o 
  -4   2   2      941.55     1016.96     76.41 o 
  -3   2   2     2604.76     2816.48    133.13 o 
  -2   2   2     2693.70     2663.39    154.73 o 
  -1   2   2    19073.20    21256.96    640.78 o 
   0   2   2     1086.57      861.64     42.57 o 
   1   2   2     9920.31     9391.01    278.47 o 
   2   2   2    16010.04    18787.16    901.74 o 
   3   2   2     4226.21     4762.32    151.14 o 
   4   2   2     1529.33     2066.60    123.96 o 
   5   2   2     2644.88     3132.96    184.05 o 
   6   2   2     4936.59     5029.51    394.35 o 
   7   2   2     2139.96     2266.13    116.57 o 
   8   2   2      548.13      666.00     52.12 o 
   9   2   2      679.29      906.92     60.25 o 
  10   2   2     1184.89     1449.52     67.59 o 
  -9   3   2      340.00      351.83     85.05 o 
  -8   3   2     1222.61     1159.94     95.35 o 
  -7   3   2     3075.74     2943.06    117.09 o 
  -6   3   2     1483.87     1948.43    110.98 o 
  -5   3   2      538.00      573.42    116.31 o 
  -4   3   2       44.07      130.49     58.34 o 
  -3   3   2     4956.34     4572.75    190.40 o 
  -2   3   2     6334.15     6869.03    220.93 o 
  -1   3   2    16763.22    17701.51    640.66 o 
   0   3   2    11005.07    16107.12    476.76 o 
   1   3   2    58080.14    71157.51   2483.35 o 
   2   3   2     4096.79     5835.71    359.83 o 
   3   3   2    13672.09    14663.43   1019.14 o 
   4   3   2      506.54     1630.23    403.80 o 
   5   3   2    11437.88    10203.22    446.62 o 
   6   3   2      200.50      450.76    243.15 o 
   7   3   2     2579.35     2385.60    153.02 o 
   8   3   2     1124.51     1383.07    118.12 o 
   9   3   2       59.80       73.09     28.73 o 
  10   3   2      317.17      357.25     35.37 o 
  -8   4   2       77.69       28.35     78.51 o 
  -7   4   2      339.81      276.18     48.40 o 
  -6   4   2     1511.04     1409.00     90.13 o 
  -5   4   2      611.74      668.74    140.66 o 
  -4   4   2     2118.18     2154.69    156.65 o 
  -3   4   2     8203.35     7784.13    302.33 o 
  -2   4   2     1899.10     2373.86    171.62 o 
  -1   4   2     6973.01     8771.96    337.87 o 
   0   4   2     6287.89     8767.09    274.59 o 
   1   4   2     3808.91     5223.98    192.66 o 
   2   4   2      838.51      594.62     99.59 o 
   3   4   2     7674.70     6984.25    584.44 o 
   4   4   2     3479.89     2984.73    393.26 o 
   5   4   2     9684.21     9283.41    413.20 o 
   6   4   2      652.01      989.47    204.26 o 
   7   4   2     1903.42     1968.46     75.56 o 
   8   4   2      339.89      415.86     50.88 o 
   9   4   2     1349.54     1927.93     85.55 o 
  10   4   2     1017.64     1272.95     61.94 o 
  -8   5   2      304.85      524.84     92.32 o 
  -7   5   2     1144.94     1110.22     76.97 o 
  -6   5   2      739.91      926.31     59.97 o 
  -5   5   2     7436.56     6572.60    207.90 o 
  -3   5   2      724.05      958.38     90.12 o 
  -2   5   2       12.02       24.59     39.24 o 
  -1   5   2     7088.81     8338.29    328.90 o 
   0   5   2      226.15      438.23    115.22 o 
   1   5   2     1433.94     1479.64     91.07 o 
   2   5   2      437.70      316.21     92.32 o 
   3   5   2    18499.85    16322.99   1147.08 o 
   4   5   2      425.01      542.28    246.43 o 
   5   5   2      484.05      447.06    210.81 o 
   7   5   2     1112.38     1094.38     67.60 o 
   8   5   2      277.57      357.47     36.75 o 
   9   5   2      326.50      431.36     40.08 o 
  10   5   2      293.41      484.42     58.88 o 
  -8   6   2       42.43       38.53     62.52 o 
  -7   6   2     1517.26     1547.64     90.18 o 
  -6   6   2     1197.22     1196.43     92.16 o 
  -5   6   2     1692.77     1587.43     65.62 o 
  -4   6   2     1868.49     1777.32    171.55 o 
  -3   6   2    12325.35    11986.11    488.35 o 
  -2   6   2     1270.91     1467.22     93.38 o 
  -1   6   2      111.57      261.70     61.15 o 
   0   6   2        9.14      -43.40     46.78 o 
   1   6   2     4885.26     4666.63    169.07 o 
   2   6   2     4127.97     5036.97    217.96 o 
   3   6   2      471.04      628.79    122.12 o 
   7   6   2     1615.46     1506.91     93.05 o 
   8   6   2     1427.38     1770.37     81.42 o 
   9   6   2     4390.86     4647.42    157.16 o 
  10   6   2      527.68      578.89     38.04 o 
  -7   7   2        2.21      -42.85     42.85 o 
  -6   7   2      492.57      582.10    194.81 o 
  -5   7   2      711.20      745.16     64.95 o 
  -4   7   2       27.26      204.48     45.18 o 
  -3   7   2     1519.79     1626.70    124.61 o 
  -2   7   2      125.28      222.14     58.28 o 
  -1   7   2    10079.96    11524.59    718.20 o 
   0   7   2     5353.66     6573.35    285.79 o 
   1   7   2      996.63     1252.29    109.50 o 
   2   7   2       56.73      168.20     49.01 o 
   7   7   2     1124.09      992.97     75.60 o 
   8   7   2       59.89       37.20     23.38 o 
   9   7   2      233.01      274.36     30.83 o 
  10   7   2      416.69      818.70     53.43 o 
  -6   8   2       29.79      147.75     71.24 o 
  -5   8   2     1158.66      999.47     78.24 o 
  -4   8   2     1632.91     1491.99     73.46 o 
  -3   8   2     2629.08     2519.59    124.23 o 
  -2   8   2     2456.89     2925.17    174.16 o 
  -1   8   2     2842.94     2930.31    167.87 o 
   0   8   2      655.94      724.74    145.38 o 
   1   8   2     8698.61    10252.48    666.59 o 
   2   8   2     2088.80     2407.56    236.25 o 
   3   8   2     1264.75     1391.32    193.36 o 
   9   8   2     1842.68     2061.55    114.13 o 
  -6   9   2      516.34      831.60    104.68 o 
  -4   9   2       56.42       32.35     71.02 o 
  -3   9   2      608.34      510.08     77.96 o 
  -2   9   2       68.57      105.12     56.06 o 
  -1   9   2     4143.13     3943.01    164.53 o 
   0   9   2     1155.53     1365.88    203.54 o 
   1   9   2     4336.03     4019.25    535.38 o 
   2   9   2       60.40      127.78     70.39 o 
  -4  10   2     1634.17     1583.96    153.38 o 
  -3  10   2     1053.34      950.73     79.21 o 
  -2  10   2       86.18       66.60     81.31 o 
  -1  10   2     4244.39     3929.61    155.23 o 
   0  10   2      575.57      646.75     72.61 o 
   1  10   2      823.10      706.54     69.78 o 
   2  10   2        6.85      -19.65     37.68 o 
  -5  11   2      800.66      735.64     94.50 o 
  -4  11   2        3.75      -61.06     86.50 o 
  -3  11   2     2762.74     2644.45    172.04 o 
  -2  11   2      452.34      268.96    141.02 o 
  -1  11   2      931.47     1086.43    217.71 o 
   0  11   2      247.03      449.24     72.69 o 
   1  11   2     7370.26     7560.70    360.55 o 
   2  11   2       27.04       52.34     43.62 o 
   3  11   2      153.04      109.76     45.07 o 
  -3  12   2       17.48       51.37     94.50 o 
  -2  12   2      385.82      449.47    122.85 o 
  -1  12   2     2130.78     2315.24    133.37 o 
   0  12   2       53.64      -16.72     93.41 o 
   1  12   2      156.84      239.88     55.97 o 
   2  12   2      361.01      546.64     65.42 o 
   3  12   2     1206.32     1406.59     95.23 o 
  -2  13   2      341.59      456.08     78.60 o 
  -1  13   2      125.00      186.82     68.33 o 
   0  13   2       37.51      103.22     55.25 o 
   1  13   2     1398.32     1693.72    115.58 o 
   2  13   2       21.49       15.99     42.16 o 
   3  13   2      618.96      686.21     61.79 o 
   4  13   2       31.87       80.69     36.35 o 
   0  14   2      470.16      484.86     63.24 o 
   1  14   2      213.89      239.88     53.07 o 
   2  14   2       36.24       69.78     42.89 o 
   3  14   2     1790.83     2259.27    123.58 o 
  -3 -13   3       73.34       76.33     42.16 o 
  -2 -13   3      324.53      412.89     58.88 o 
  -1 -13   3       15.32      -38.53     47.25 o 
   0 -13   3     2752.67     3363.46    180.28 o 
   1 -13   3        0.21      -14.54     45.80 o 
  -3 -12   3     1312.23     1570.87    105.40 o 
  -2 -12   3     4206.51     5389.39    265.33 o 
  -1 -12   3      219.86      274.78     62.52 o 
   0 -12   3      258.72      327.84     70.51 o 
   1 -12   3      354.45      415.03     74.51 o 
   2 -12   3     5195.52     5595.83    372.18 o 
   3 -12   3      336.67      459.50    129.76 o 
  -3 -11   3        8.49      -35.62     42.89 o 
  -2 -11   3       69.97       64.70     48.70 o 
  -1 -11   3      264.13      359.10     61.06 o 
   0 -11   3     1885.64     2341.41    150.47 o 
   1 -11   3       29.85      129.49    129.03 o 
   2 -11   3     1172.80     1205.21    161.74 o 
   3 -11   3       84.98       93.15     69.31 o 
   4 -11   3     2740.65     3052.34    193.36 o 
  -2 -10   3     3230.95     3653.50    186.09 o 
  -1 -10   3      143.24      165.01     50.88 o 
   0 -10   3     1447.64     1372.42    108.31 o 
   1 -10   3       41.15       31.93     55.55 o 
   2 -10   3     7084.81     7090.80    301.80 o 
   3 -10   3       45.19      181.97    146.47 o 
   4 -10   3       32.93       23.59     73.80 o 
  -3  -9   3     1032.80      602.62    186.82 o 
  -2  -9   3     1077.60      806.15    181.00 o 
  -1  -9   3       18.95      -25.42     36.74 o 
   0  -9   3     2186.31     2202.14    224.62 o 
   1  -9   3     1375.06     1251.33    121.03 o 
   2  -9   3      431.46      446.49     69.19 o 
   3  -9   3        1.71      -22.20     66.68 o 
   4  -9   3      976.31      977.48    114.49 o 
   6  -9   3      924.10      948.63    106.13 o 
  -3  -8   3     3014.35     3278.82    406.35 o 
  -2  -8   3     3344.38     3787.98    328.57 o 
  -1  -8   3      225.63      118.49    115.58 o 
   0  -8   3    10820.63    12102.49    787.25 o 
   1  -8   3     1093.14     1102.74    191.18 o 
   2  -8   3      919.85      995.09     75.48 o 
   3  -8   3      171.03      232.49     69.60 o 
   4  -8   3     2619.26     2497.19    110.76 o 
   5  -8   3     1268.05     1306.28    130.12 o 
   6  -8   3     1211.70     1541.07    139.57 o 
   7  -8   3      189.90      188.27     55.97 o 
  -9  -7   3      937.12     1078.75     72.69 o 
  -8  -7   3     1263.74     1340.44     87.96 o 
  -4  -7   3      357.23      312.58    121.40 o 
  -3  -7   3     3537.74     4100.48    248.61 o 
  -2  -7   3    14035.04    16777.47    813.06 o 
  -1  -7   3     1039.44     1314.27    197.72 o 
   0  -7   3     6071.11     7102.74    498.67 o 
   1  -7   3      465.39      649.14    143.20 o 
   2  -7   3     3594.85     3881.35    219.42 o 
   3  -7   3      342.43      343.14     80.59 o 
   4  -7   3     1898.85     1917.69     79.65 o 
   5  -7   3     1620.64     1826.59     93.90 o 
   6  -7   3     4237.98     4157.42    172.31 o 
   7  -7   3      670.99      758.10     59.61 o 
  -9  -6   3        9.37       16.23     22.08 o 
  -8  -6   3     1553.99     1595.18     70.37 o 
  -7  -6   3     1031.18     1035.86     76.33 o 
  -6  -6   3      109.40      156.29     37.07 o 
  -4  -6   3     2382.31     2050.64    204.26 o 
  -3  -6   3     1490.00     1608.82    195.54 o 
  -2  -6   3     1459.97     1769.64    188.27 o 
  -1  -6   3      703.76     1075.10    143.93 o 
   0  -6   3    13407.00    15586.44    601.07 o 
   1  -6   3     4618.45     5635.02    525.20 o 
   2  -6   3       75.56       67.27     71.02 o 
   3  -6   3     1222.70     1362.25    163.56 o 
   4  -6   3     8408.05     8606.58    369.93 o 
   5  -6   3       60.42      137.87     46.81 o 
   6  -6   3      406.54      497.99     65.82 o 
   7  -6   3       18.90      330.75     83.60 o 
   8  -6   3     1750.68     1786.77    127.94 o 
  -9  -5   3      868.29      945.70     53.70 o 
  -8  -5   3     1158.32     1169.13     62.19 o 
  -7  -5   3     2809.09     2886.45    107.39 o 
  -5  -5   3     2313.87     2166.22    214.44 o 
  -4  -5   3      562.18      788.71    141.75 o 
  -3  -5   3     1065.81      984.25    144.66 o 
  -2  -5   3     6471.63     7082.05    314.03 o 
  -1  -5   3     2638.59     2128.29    144.63 o 
   0  -5   3      246.41      361.25     79.05 o 
   1  -5   3     6979.47     8814.93    357.57 o 
   2  -5   3    22026.67    22952.59    887.93 o 
   3  -5   3      443.94      439.06    116.31 o 
   4  -5   3       26.52       97.12     66.53 o 
   5  -5   3       17.28       63.35     43.27 o 
   6  -5   3     5667.78     5094.76    257.57 o 
   7  -5   3      317.74      291.40     83.60 o 
   8  -5   3        3.29       -4.36     65.42 o 
  -9  -4   3     1294.88     1231.35     63.99 o 
  -8  -4   3       83.87       71.01     27.74 o 
  -7  -4   3     3153.56     2924.02    110.77 o 
  -5  -4   3       99.33       58.88     97.41 o 
  -4  -4   3    10428.44    11083.35    630.97 o 
  -3  -4   3      530.45      727.65    124.30 o 
  -2  -4   3       56.98       31.05     50.26 o 
  -1  -4   3    14514.55    13856.87    462.51 o 
   0  -4   3     1791.73     2208.77    199.90 o 
   1  -4   3     1171.68     1461.59    107.89 o 
   2  -4   3     9505.34    10198.37    397.59 o 
   3  -4   3       88.09      109.04     81.42 o 
   4  -4   3    20930.68    22218.94    865.65 o 
   5  -4   3      147.93      149.02     89.41 o 
   6  -4   3      592.90      658.86    150.67 o 
   7  -4   3      561.16      919.68    187.18 o 
   9  -4   3       97.95      108.31     66.15 o 
 -10  -3   3      677.83      689.28     41.87 o 
  -9  -3   3     1393.66     1422.51     70.41 o 
  -8  -3   3      263.70      280.96     35.98 o 
  -7  -3   3      328.77      355.46     53.07 o 
  -6  -3   3      823.14     1253.94    181.00 o 
  -5  -3   3      285.22      481.22    121.40 o 
  -4  -3   3     2935.56     2990.06    168.29 o 
  -3  -3   3     4268.82     3883.94    162.88 o 
  -2  -3   3    25570.01    27062.38    807.19 o 
  -1  -3   3      798.32     1457.85     91.92 o 
   0  -3   3      762.90     1560.80    136.30 o 
   1  -3   3      129.55      290.02     74.48 o 
   2  -3   3    27286.42    32817.69   1170.84 o 
   3  -3   3      225.33      439.79     85.78 o 
   4  -3   3     5409.14     5598.74    335.84 o 
   5  -3   3      199.05      151.20     84.32 o 
   6  -3   3     6980.85     5849.61    238.04 o 
   7  -3   3     1755.54     1816.58     92.15 o 
   8  -3   3     1281.97     1289.56    118.49 o 
 -10  -2   3        1.76        4.14     22.60 o 
  -9  -2   3      815.59      681.11     71.96 o 
  -8  -2   3      292.07      279.93     37.01 o 
  -7  -2   3       19.75       14.27     27.98 o 
  -6  -2   3     2628.23     2838.62    243.52 o 
  -5  -2   3     6063.47     5898.23    377.27 o 
  -4  -2   3    30960.46    29044.38    928.30 o 
  -3  -2   3     2028.46     2136.85    116.52 o 
  -2  -2   3       84.56      104.89     39.60 o 
  -1  -2   3      454.52      475.68     51.16 o 
   0  -2   3    48527.93    51915.07   1684.88 o 
   1  -2   3      313.68      478.57     62.14 o 
   2  -2   3     4057.72     4159.36    155.98 o 
   3  -2   3     5717.92     7099.10    519.02 o 
   4  -2   3     2988.95     2710.46    161.03 o 
   5  -2   3     2089.70     1701.81    153.74 o 
   7  -2   3      106.73      313.44     52.24 o 
   8  -2   3     2151.51     2049.71    124.28 o 
   9  -2   3        3.63      111.22     75.60 o 
 -10  -1   3       78.30      125.03     39.25 o 
  -9  -1   3      200.20      287.99     62.40 o 
  -8  -1   3       17.58      -28.86     32.26 o 
  -7  -1   3      905.25      798.15     53.29 o 
  -6  -1   3     3007.39     2638.47    248.61 o 
  -5  -1   3      179.20      230.34     76.24 o 
  -4  -1   3     8790.71     8238.00    299.29 o 
  -3  -1   3    12747.45    12744.29    427.98 o 
  -2  -1   3      375.56      578.67     94.42 o 
  -1  -1   3     4297.73     4919.83    158.49 o 
   0  -1   3     2054.25     2121.98    114.99 o 
   1  -1   3    19886.88    18829.13   1156.53 o 
   2  -1   3    17876.06    17442.64    434.86 o 
   3  -1   3       13.33       86.10     40.79 o 
   4  -1   3    22128.47    23145.10    838.02 o 
   5  -1   3      350.45      485.02     69.37 o 
   6  -1   3     1193.66     1422.64    289.31 o 
   7  -1   3     1599.29     2001.21    196.27 o 
   8  -1   3     5033.59     4397.14    294.40 o 
   9  -1   3      259.96      567.80     69.99 o 
  -9   0   3     1287.48     1396.97    155.53 o 
  -8   0   3      220.39      152.16     35.27 o 
  -7   0   3      321.09      251.50     47.63 o 
  -6   0   3     3375.53     3587.32    199.96 o 
  -5   0   3     5958.32     6178.82    380.91 o 
  -4   0   3     4531.16     4429.82    202.75 o 
  -3   0   3     2014.88     1948.09    189.00 o 
  -2   0   3    23389.46    23938.95    744.06 o 
  -1   0   3    16709.76    18783.16    532.46 o 
   0   0   3     3134.28     4389.71    118.22 o 
   1   0   3       23.57       28.41     29.74 o 
   2   0   3    23910.25    23729.27    587.38 o 
   3   0   3     2084.58     2453.89    110.06 o 
   4   0   3     6674.00     7370.47    294.82 o 
   5   0   3        7.06      -17.55     68.66 o 
   6   0   3    11847.08    11317.90    404.68 o 
   7   0   3      156.36       66.44     42.42 o 
   9   0   3      166.04      721.10    119.94 o 
  10   0   3     1129.24     1244.72    106.86 o 
  -9   1   3      130.68      159.20    131.57 o 
  -8   1   3      746.82      708.83    109.35 o 
  -7   1   3     2394.39     2222.57    106.82 o 
  -6   1   3     1240.52     1051.65    114.23 o 
  -5   1   3     1370.45     1321.60    149.22 o 
  -4   1   3     3387.50     3028.09    155.44 o 
  -3   1   3     1135.46     1405.69    175.49 o 
  -2   1   3       29.78       98.35     67.60 o 
  -1   1   3       21.33      110.44     44.17 o 
   0   1   3    39194.41    45011.17   1266.62 o 
   1   1   3    20331.65    22789.29    609.92 o 
   2   1   3     4138.64     4291.06    149.75 o 
   3   1   3     2409.53     2514.49    130.74 o 
   4   1   3    13488.96    13077.75    480.59 o 
   5   1   3      652.97      568.66     93.52 o 
   6   1   3       48.40       43.65     78.45 o 
   7   1   3       44.40      390.68    120.62 o 
   8   1   3     5230.01     5282.01    164.90 o 
   9   1   3       16.32       64.13     31.82 o 
  -9   2   3     1282.35     1360.88    101.30 o 
  -8   2   3      481.96      537.78     74.98 o 
  -7   2   3     1308.43     1263.53    100.05 o 
  -6   2   3     2742.03     2330.55    147.07 o 
  -5   2   3     5407.42     4457.56    210.59 o 
  -4   2   3       67.44      111.23     55.98 o 
  -3   2   3       58.61       83.28     49.74 o 
  -2   2   3      588.80      758.60     65.41 o 
  -1   2   3    37506.77    45999.78   1380.16 o 
   0   2   3     1522.58     2143.15     91.64 o 
   1   2   3     4892.53     5035.42    215.17 o 
   2   2   3     9942.62     8518.19    624.79 o 
   3   2   3     7497.26     6517.69    265.56 o 
   4   2   3     3685.14     4082.01    230.19 o 
   5   2   3      138.84      142.61     71.31 o 
   6   2   3    13266.62    12762.13    560.45 o 
   7   2   3     2371.06     1945.09    102.37 o 
   8   2   3       68.32      157.53     33.30 o 
   9   2   3      306.77      363.28     40.05 o 
  10   2   3     1036.95     1188.66     61.62 o 
  -9   3   3      539.30      494.31     89.41 o 
  -8   3   3      709.95      778.18     89.29 o 
  -7   3   3     3339.46     3330.14    124.71 o 
  -6   3   3      567.13      651.48     61.25 o 
  -5   3   3     1784.41     1478.91    108.91 o 
  -4   3   3      744.47      903.71    112.60 o 
  -3   3   3      120.70       78.55     50.71 o 
  -2   3   3     6872.37     7085.49    230.15 o 
  -1   3   3    10558.94    11834.99    567.72 o 
   0   3   3     7429.61     7347.93    206.71 o 
   1   3   3      825.37     1171.50     70.65 o 
   2   3   3     4976.19     4175.00    203.31 o 
   3   3   3     1561.46     1348.37     96.03 o 
   4   3   3    26260.48    24813.05   1160.55 o 
   5   3   3     1342.59     1386.15    119.74 o 
   6   3   3     6314.99     6357.06    471.77 o 
   7   3   3      936.19     2069.19    191.18 o 
   8   3   3     2166.99     2005.09     88.66 o 
   9   3   3       72.55      264.83     50.66 o 
  10   3   3      560.95      795.45     86.87 o 
  -7   4   3     3190.61     2737.48    125.68 o 
  -6   4   3      217.61      207.75     44.88 o 
  -5   4   3     4907.75     4390.40    208.43 o 
  -4   4   3     2684.84     2722.22    144.44 o 
  -3   4   3     5595.02     5861.02    240.67 o 
  -2   4   3    26283.08    27694.13    960.96 o 
  -1   4   3      498.62      835.79     56.70 o 
   0   4   3      922.46      996.21     66.06 o 
   1   4   3     3748.24     3711.74    134.42 o 
   2   4   3     6235.04     7317.24    277.86 o 
   3   4   3      382.82      111.95    159.20 o 
   4   4   3     8946.71     8151.68    694.94 o 
   5   4   3      978.05     1260.70    121.56 o 
   6   4   3     8943.60     8256.15    390.91 o 
   7   4   3      171.11      216.23     30.01 o 
   8   4   3     1200.72     1536.73     85.41 o 
   9   4   3     1609.43     1851.56     83.95 o 
  10   4   3      594.43      712.19     57.06 o 
  -8   5   3      357.59      481.22     92.32 o 
  -7   5   3      985.66      893.17     68.88 o 
  -6   5   3     2852.57     2659.00    118.00 o 
  -5   5   3     3479.06     3105.16    125.59 o 
  -4   5   3     5668.57     6372.18    386.72 o 
  -3   5   3      928.71      846.42     87.67 o 
  -2   5   3     1484.61     1519.51    101.75 o 
  -1   5   3    34159.45    35999.93   1065.31 o 
   0   5   3    15768.16    19951.85    646.13 o 
   1   5   3     7609.98     8130.67    284.23 o 
   2   5   3      176.40      335.11     87.23 o 
   3   5   3     4101.81     4859.46    455.78 o 
   4   5   3     2178.50     1706.81    343.11 o 
   5   5   3      389.08      487.04    241.34 o 
   6   5   3     2153.66     1728.62    340.93 o 
   7   5   3      524.39      491.83     39.05 o 
   8   5   3      585.75      740.72     50.11 o 
  10   5   3     1784.17     2219.96     86.58 o 
  -8   6   3       39.74      -14.54     63.24 o 
  -7   6   3     1140.81     1240.21     79.48 o 
  -6   6   3       29.59       -4.71     50.98 o 
  -5   6   3     1229.31     1249.02     56.37 o 
  -4   6   3     1364.93     1378.24    157.74 o 
  -3   6   3    18517.63    20023.53    786.05 o 
  -2   6   3      839.91     1168.92    100.25 o 
  -1   6   3      494.90      698.83     61.19 o 
   0   6   3     4385.79     4619.78    206.59 o 
   1   6   3     4648.45     6255.03    214.61 o 
   2   6   3      531.65      342.29     75.05 o 
   3   6   3       63.57      543.74    192.63 o 
   6   6   3      270.68      204.26    242.79 o 
   7   6   3      225.85      460.00     50.88 o 
   8   6   3     3448.13     3539.00    126.37 o 
   9   6   3      267.31      292.45     88.68 o 
  10   6   3      234.62      391.18     33.41 o 
  -7   7   3      111.63       34.17     61.06 o 
  -6   7   3      131.25      136.53     56.67 o 
  -5   7   3     1148.06     1137.94     82.90 o 
  -4   7   3     1611.94     1538.96     76.14 o 
  -3   7   3     1426.46     1553.64    121.82 o 
  -2   7   3    11822.33    13582.28    549.07 o 
  -1   7   3     5862.80     6350.04    282.65 o 
   0   7   3        0.49      -20.02     52.12 o 
   1   7   3     1723.28     2095.60    128.11 o 
   2   7   3     9860.31     9040.61    784.35 o 
   6   7   3     1850.28     1714.80    372.91 o 
   7   7   3       99.36      185.36     37.80 o 
   8   7   3        0.53      -10.78     27.62 o 
   9   7   3      409.85     1230.24     87.23 o 
  10   7   3     2066.58     3018.66    103.93 o 
  -6   8   3       26.54       22.26     95.95 o 
  -5   8   3      838.12      804.22     73.86 o 
  -4   8   3     2425.31     2354.49     95.00 o 
  -3   8   3     2535.00     2600.25     93.59 o 
  -2   8   3       65.19       72.39     69.07 o 
  -1   8   3     2248.79     2415.52    169.37 o 
   0   8   3     5127.85     5284.71    385.27 o 
   1   8   3     2847.83     2862.61    255.15 o 
   2   8   3     2383.97     2582.75    241.34 o 
   4   8   3     3722.68     3267.51    255.88 o 
   5   8   3       63.11       -3.63     74.15 o 
   6   8   3      535.43      536.47    111.22 o 
   7   8   3       43.03      144.66     39.25 o 
   8   8   3     5743.90     5519.28    179.55 o 
   9   8   3       55.20       93.05     34.89 o 
  -6   9   3      710.02      751.64     96.68 o 
  -5   9   3     1383.25     1575.96    157.01 o 
  -4   9   3      308.69      228.07     84.25 o 
  -3   9   3     1232.09     1440.02     89.88 o 
  -2   9   3      463.69      419.86     65.38 o 
  -1   9   3      136.50      110.50     53.36 o 
   0   9   3       34.72       10.90     92.32 o 
   1   9   3     2982.81     3028.87    280.23 o 
   2   9   3    10086.97     8954.20    548.82 o 
   3   9   3     4876.58     4268.47    305.31 o 
   4   9   3     1826.73     1815.85    186.82 o 
   5   9   3      130.98      202.08     87.96 o 
  -5  10   3     2325.17     2487.52    189.00 o 
  -4  10   3      315.87      329.29    112.67 o 
  -3  10   3      905.89      758.39     75.39 o 
  -2  10   3      387.59      472.45    159.20 o 
  -1  10   3     1620.06     1749.73    120.30 o 
   0  10   3     2753.21     3064.69    184.64 o 
   1  10   3       18.22       14.54     53.79 o 
   2  10   3       47.52      146.72     44.88 o 
   3  10   3     5321.00     4707.53    324.21 o 
   4  10   3     1747.91     1418.95    157.74 o 
  -5  11   3      831.56      914.47    103.22 o 
  -4  11   3      679.13      582.99    100.31 o 
  -3  11   3     1075.31     1369.41    120.72 o 
  -2  11   3      654.33      738.66    115.07 o 
  -1  11   3       11.72       18.36     62.82 o 
   0  11   3       40.41       22.53     59.61 o 
   1  11   3     2349.33     2184.39    142.48 o 
   2  11   3     1533.13     1330.99    101.77 o 
   3  11   3      697.69      479.66     60.70 o 
  -3  12   3       23.78      -29.08     91.59 o 
  -2  12   3     1170.79     1133.64    120.17 o 
  -1  12   3     2386.86     2763.70    147.10 o 
   0  12   3     1519.34     1704.65    277.68 o 
   1  12   3      569.70      618.61     72.69 o 
   2  12   3      573.38      492.85     63.24 o 
   3  12   3      154.65       88.68     43.62 o 
   4  12   3      492.78      370.00     50.88 o 
  -2  13   3      477.99      483.54     94.14 o 
  -1  13   3      497.27      462.37     69.16 o 
   0  13   3      897.95     1128.68    176.64 o 
   1  13   3     2015.99     2198.93    135.21 o 
   2  13   3       96.22      158.47     46.52 o 
   3  13   3      362.53      447.78     55.25 o 
   4  13   3     1902.51     2008.48    111.95 o 
   0  14   3        0.27       -2.18     47.98 o 
   1  14   3      555.54      713.11     71.24 o 
   2  14   3      956.82     1272.11     90.87 o 
   3  14   3      114.01      151.93     39.25 o 
   4  14   3       42.72       35.62     32.71 o 
  -3 -13   4     1086.32     1370.97     90.87 o 
  -2 -13   4      249.99      277.68     50.88 o 
  -1 -13   4      161.16      133.75     47.25 o 
   0 -13   4     1638.13     1980.13    121.40 o 
  -3 -12   4       15.87       47.25     46.52 o 
  -2 -12   4     1935.37     2405.38    144.66 o 
  -1 -12   4      688.37      799.61     83.60 o 
   0 -12   4        6.47       40.71     55.25 o 
   1 -12   4     1323.30     1263.83    268.96 o 
   2 -12   4      463.88      828.69    146.84 o 
   3 -12   4      340.28      593.21    183.55 o 
  -3 -11   4      212.62      194.81     53.07 o 
  -2 -11   4      541.55      714.56     76.33 o 
  -1 -11   4      269.74      348.92     65.42 o 
   0 -11   4      922.56     1066.39     98.13 o 
   1 -11   4      788.54      771.40    173.73 o 
   2 -11   4     1219.82     1257.10     97.64 o 
   3 -11   4     4338.49     4967.48    220.91 o 
   4 -11   4     1414.80     1702.45    140.30 o 
  -2 -10   4     3005.98     2909.13    158.47 o 
  -1 -10   4       25.50       79.96     50.88 o 
   0 -10   4     2241.67     2579.84    156.29 o 
   1 -10   4      824.05      919.47     84.82 o 
   2 -10   4      205.54      155.17     56.59 o 
   3 -10   4      244.34      364.01    122.49 o 
   4 -10   4      213.15      291.58     77.37 o 
  -3  -9   4        1.00      -25.44    161.38 o 
  -2  -9   4      565.30      300.22    156.29 o 
  -1  -9   4      915.16      845.86     68.60 o 
   0  -9   4      508.66      620.98    211.53 o 
   1  -9   4      284.23      218.54    179.19 o 
   2  -9   4     4699.26     4381.86    195.55 o 
   3  -9   4     3707.01     3809.40    173.42 o 
   4  -9   4      394.50      234.02     93.05 o 
   6  -9   4       12.49       -5.82     71.24 o 
  -4  -8   4     2481.09     2225.83    241.34 o 
  -3  -8   4      348.50      569.00    198.45 o 
  -2  -8   4     1895.77     1854.37    255.88 o 
  -1  -8   4      488.76      561.91    162.83 o 
   0  -8   4     8656.85     8619.82    601.16 o 
   1  -8   4    10423.73    10059.44    629.88 o 
   2  -8   4     2266.70     2370.97    129.64 o 
   3  -8   4      659.99      596.13     82.29 o 
   4  -8   4     1370.44     1195.71    104.92 o 
   5  -8   4     1774.93     1706.81    143.20 o 
   6  -8   4        3.55      131.57     83.60 o 
   7  -8   4      774.46      737.82     71.97 o 
  -9  -7   4       68.85        8.72     27.62 o 
  -8  -7   4      100.31       98.13     35.62 o 
  -4  -7   4      229.95      320.57    126.48 o 
  -3  -7   4       88.27      197.06     86.10 o 
  -2  -7   4     7109.80     7385.90    606.25 o 
  -1  -7   4     5497.88     7023.50    501.57 o 
   0  -7   4        6.15       69.78    110.49 o 
   1  -7   4      122.52       37.07    103.22 o 
   2  -7   4     3071.67     3269.98    200.03 o 
   3  -7   4      734.32      800.34    147.56 o 
   4  -7   4        5.27       26.41     41.87 o 
   5  -7   4     4473.90     4508.37    140.99 o 
   6  -7   4      560.44      497.50     90.14 o 
   7  -7   4      724.60      878.85     92.32 o 
  -9  -6   4       10.51       -0.69     20.54 o 
  -8  -6   4     5031.36     5144.80    170.98 o 
  -7  -6   4      593.57      751.50     76.33 o 
  -5  -6   4      391.24      119.21    117.03 o 
  -4  -6   4     7301.17     7456.02    463.05 o 
  -3  -6   4      475.55      729.79    104.28 o 
  -2  -6   4     4947.62     5512.54    270.71 o 
  -1  -6   4      649.87     1036.49    195.18 o 
   0  -6   4    10655.44    12384.86    497.48 o 
   1  -6   4      620.94      918.83    173.73 o 
   2  -6   4      345.63      602.22     93.41 o 
   3  -6   4     9735.12    10907.44    659.32 o 
   4  -6   4     2555.33     2877.69    143.58 o 
   5  -6   4      753.18      762.86     59.47 o 
   6  -6   4        3.23       85.30     55.98 o 
   7  -6   4     4573.38     4721.37    439.79 o 
   8  -6   4      356.76      333.66     64.70 o 
  -9  -5   4        0.92        9.74     23.38 o 
  -8  -5   4       51.21       24.58     32.71 o 
  -7  -5   4      671.70      607.89     44.96 o 
  -6  -5   4     4975.68     4818.03    226.07 o 
  -5  -5   4       32.79      -20.35    102.50 o 
  -4  -5   4       11.16      -36.35     98.13 o 
  -3  -5   4      547.55      730.55    138.11 o 
  -2  -5   4     6501.34     6668.29    304.01 o 
  -1  -5   4     7322.34     6916.20    314.10 o 
   0  -5   4     1771.26     2106.71    155.74 o 
   1  -5   4     4538.29     5270.92    239.80 o 
   2  -5   4     8950.36    10257.45    414.34 o 
   3  -5   4        2.57       64.70     76.03 o 
   4  -5   4      529.59      690.75    205.72 o 
   5  -5   4     3769.23     3741.10    153.36 o 
   6  -5   4     1396.66     1374.76     93.56 o 
   7  -5   4      167.13      295.57     58.48 o 
   8  -5   4        7.65       46.52     65.42 o 
  -9  -4   4      157.34      216.23     31.58 o 
  -8  -4   4     2482.81     2333.26     95.85 o 
  -7  -4   4      118.36      106.18     30.89 o 
  -6  -4   4       69.58      124.30    120.67 o 
  -5  -4   4        5.91      -92.32     92.32 o 
  -4  -4   4     9820.88     9935.54    579.36 o 
  -3  -4   4      406.49      615.70    122.12 o 
  -2  -4   4     6777.42     7466.93    326.96 o 
  -1  -4   4      290.29      156.21     67.52 o 
   0  -4   4     5030.24     4959.89    236.96 o 
   1  -4   4     2762.63     3434.70    268.23 o 
   2  -4   4     3569.08     4277.61    196.64 o 
   3  -4   4     8303.77     8226.31    279.37 o 
   4  -4   4     2931.44     3097.41    168.77 o 
   5  -4   4      228.69      167.92     91.59 o 
   6  -4   4     2019.55     1875.98     93.92 o 
   7  -4   4     3505.19     3433.73    151.86 o 
   9  -4   4      403.87      354.01     71.24 o 
  -9  -3   4       87.63      142.01     30.27 o 
  -8  -3   4      854.63      895.40     56.78 o 
  -7  -3   4       74.37       57.71     29.29 o 
  -6  -3   4     6763.43     5733.22    383.81 o 
  -5  -3   4      826.33      855.58    149.02 o 
  -4  -3   4     9295.38     8758.04    474.32 o 
  -3  -3   4     1837.77     2176.25    144.39 o 
  -2  -3   4     4971.34     4687.20    159.18 o 
  -1  -3   4     1372.57     1690.13    101.24 o 
   0  -3   4     2102.28     1554.26    153.71 o 
   1  -3   4     9258.02     9526.20    295.32 o 
   2  -3   4     1557.86     1735.08    162.83 o 
   3  -3   4      188.89      363.06     65.16 o 
   4  -3   4     3540.66     2890.96    206.45 o 
   5  -3   4     2779.36     2813.18    215.17 o 
   6  -3   4     3935.03     3367.74    160.21 o 
   7  -3   4     1626.60     1569.58     93.80 o 
   8  -3   4      795.02      990.79    104.68 o 
  -9  -2   4      333.37      280.59     34.40 o 
  -8  -2   4      639.67      698.43     52.67 o 
  -7  -2   4       74.41       31.90     28.80 o 
  -6  -2   4      810.98      830.14    151.93 o 
  -5  -2   4      399.53      340.93    111.22 o 
  -4  -2   4      104.14       45.10     70.93 o 
  -3  -2   4      143.70      260.49     63.45 o 
  -2  -2   4    16586.76    16839.00    434.36 o 
  -1  -2   4     1850.94     2718.80    128.32 o 
   0  -2   4      326.64      109.09     71.99 o 
   1  -2   4     7077.78     8128.35    301.83 o 
   2  -2   4    26413.39    27224.01    842.50 o 
   3  -2   4     7686.80     8904.89    358.60 o 
   4  -2   4      397.42      318.39    156.29 o 
   5  -2   4     2295.70     2210.56    286.41 o 
   7  -2   4     2321.28     2120.35    100.05 o 
   8  -2   4       89.86       41.43     78.51 o 
   9  -2   4      297.73      509.57     83.60 o 
  -9  -1   4       41.14       27.00     27.79 o 
  -8  -1   4     1962.66     1768.69    105.05 o 
  -7  -1   4       78.30       38.44     29.84 o 
  -6  -1   4      392.13      423.79    127.21 o 
  -5  -1   4       66.18      181.73     98.13 o 
  -4  -1   4    36386.01    35438.42   1345.89 o 
  -3  -1   4        3.21      -20.47     52.73 o 
  -2  -1   4     4738.16     4681.55    172.60 o 
  -1  -1   4      993.07     1412.76     92.41 o 
   0  -1   4    52631.62    67775.85   2780.96 o 
   1  -1   4    13274.33    12495.75    573.01 o 
   2  -1   4      786.83      703.69     52.05 o 
   3  -1   4     4175.60     3836.12    135.37 o 
   4  -1   4     4106.37     3942.02    311.48 o 
   5  -1   4     2157.48     1955.90    122.14 o 
   6  -1   4     1083.67     1167.55    256.60 o 
   7  -1   4     2186.08     2906.23    228.98 o 
   8  -1   4      426.63      647.69    117.76 o 
   9  -1   4      878.84      990.79    109.04 o 
  -9   0   4      326.86      215.64     48.11 o 
  -8   0   4      535.85      493.14     47.74 o 
  -7   0   4      162.96      149.05     37.67 o 
  -6   0   4     7722.51     6276.66    479.40 o 
  -5   0   4       52.47       61.79     82.87 o 
  -4   0   4     1514.48     1536.91    208.63 o 
  -3   0   4     4333.22     4468.36    197.10 o 
  -2   0   4    12627.17    12350.72    537.06 o 
  -1   0   4     2278.69     2470.36    106.28 o 
   0   0   4      637.39      951.85     61.74 o 
   1   0   4     5358.42     4787.29    146.47 o 
   2   0   4    41877.90    43169.04   1058.50 o 
   3   0   4     5346.93     4727.05    154.78 o 
   4   0   4       50.87       39.85     63.55 o 
   5   0   4     4403.71     3950.18    224.13 o 
   6   0   4     4135.77     3460.56    167.25 o 
   7   0   4      170.18      127.21     62.37 o 
   9   0   4     1871.17     2773.20    210.81 o 
  10   0   4      244.41      337.66     56.70 o 
  -9   1   4       26.99       17.45    127.94 o 
  -8   1   4     2379.50     2645.01    180.58 o 
  -7   1   4       34.38      -11.97     40.53 o 
  -6   1   4       34.16       27.24     37.17 o 
  -5   1   4      556.07      438.16     78.75 o 
  -4   1   4     2770.31     1937.38    200.27 o 
  -3   1   4      168.43      269.87     61.80 o 
  -2   1   4       20.82       29.07     43.12 o 
  -1   1   4     3063.68     3263.75    132.41 o 
   0   1   4    38273.77    39602.14   1168.79 o 
   1   1   4     1125.73     1061.76     48.22 o 
   2   1   4     1511.42     1296.24     77.09 o 
   3   1   4     5476.01     4688.95    223.69 o 
   4   1   4     4657.42     4061.43    191.30 o 
   5   1   4       82.10      103.53     70.80 o 
   6   1   4      964.94      572.32    107.50 o 
   7   1   4     6627.14     6308.19    227.77 o 
   8   1   4     1603.89     1719.17    122.12 o 
   9   1   4      378.59      412.16     63.24 o 
  -9   2   4      127.25      180.28     98.13 o 
  -8   2   4      996.99      968.04     87.18 o 
  -7   2   4      509.08      402.02     74.00 o 
  -6   2   4    10295.74     8794.34    375.56 o 
  -5   2   4      249.90      162.06     65.28 o 
  -4   2   4      834.89      919.41     91.28 o 
  -3   2   4       26.76      -47.67     49.06 o 
  -2   2   4    12309.14    12388.32    444.59 o 
  -1   2   4     1074.39     1354.71     78.09 o 
   0   2   4    12887.26    13681.48    468.63 o 
   1   2   4    31363.05    33283.12    835.34 o 
   2   2   4     1396.54     1657.10     94.03 o 
   3   2   4      599.04      626.26     82.89 o 
   4   2   4     5444.88     4950.94    229.74 o 
   5   2   4     6932.88     6474.54    312.83 o 
   6   2   4     2166.10     2423.61    176.43 o 
   7   2   4      119.40      -53.31    102.67 o 
   8   2   4     1074.42     1121.21     68.62 o 
   9   2   4     1111.91     1517.60     75.82 o 
  10   2   4      421.40      486.63     62.88 o 
  -9   3   4       83.69       39.98     76.33 o 
  -8   3   4     3703.45     3743.64    242.79 o 
  -7   3   4        8.23       -7.91     53.18 o 
  -6   3   4     6345.90     5412.23    151.18 o 
  -5   3   4     1869.26     1798.98    124.28 o 
  -4   3   4     5162.06     4275.29    198.60 o 
  -3   3   4     1526.32     1602.15    104.33 o 
  -2   3   4     7041.10     6836.54    247.72 o 
  -1   3   4     1705.92     2260.71    116.42 o 
   0   3   4     3172.30     3576.16    136.56 o 
   1   3   4       22.79      104.03     40.60 o 
   2   3   4      165.51      202.53     26.30 o 
   3   3   4     2052.53     1676.20    149.38 o 
   4   3   4    11892.54    11821.22    515.20 o 
   5   3   4     1220.77     1175.99    211.17 o 
   6   3   4     7313.53     6057.85    311.29 o 
   7   3   4     5803.41     5842.34    210.52 o 
   8   3   4      540.68      561.04     47.67 o 
   9   3   4     1438.88     1575.83     77.10 o 
  10   3   4      361.40      705.02     63.24 o 
  -8   4   4     1186.21     1126.00    111.95 o 
  -7   4   4     1062.51      941.17     76.00 o 
  -6   4   4     5289.81     4723.48    134.14 o 
  -5   4   4       42.81      150.16     64.68 o 
  -4   4   4     6807.23     5689.07    398.35 o 
  -3   4   4       57.49       -1.18     60.33 o 
  -2   4   4     4001.95     4071.39    174.99 o 
  -1   4   4      451.62      391.23     68.33 o 
   0   4   4     2677.27     2970.75    120.84 o 
   1   4   4     3557.83     4105.29    175.37 o 
   2   4   4      578.95      596.65     56.70 o 
   3   4   4     6652.96     6438.40    298.86 o 
   4   4   4     6759.34     5413.00    277.68 o 
   5   4   4     4231.06     4147.08    231.26 o 
   6   4   4      732.69      653.10    121.76 o 
   7   4   4      668.70      575.26     41.40 o 
   8   4   4     1953.02     2051.52     89.93 o 
   9   4   4     1342.62     1616.92     77.35 o 
  10   4   4      123.63       90.19     26.98 o 
  -8   5   4      380.49      446.33     94.50 o 
  -6   5   4      780.08      632.97     63.71 o 
  -5   5   4      175.82      221.20     51.86 o 
  -4   5   4      285.13      358.37     90.14 o 
  -3   5   4      892.69     1065.39     94.82 o 
  -2   5   4    34300.02    33367.59   1165.25 o 
  -1   5   4     4823.15     5433.92    218.27 o 
   0   5   4       65.82      126.56     35.38 o 
   1   5   4     1072.50     1388.32    230.07 o 
   2   5   4     8987.80     7294.64    432.52 o 
   3   5   4    11250.15    10157.84    449.37 o 
   5   5   4      131.27      436.62     89.41 o 
   6   5   4     5597.45     4504.17    256.24 o 
   7   5   4       56.41      435.43    266.05 o 
   8   5   4      704.13      647.66     48.31 o 
   9   5   4     2840.17     3487.59    165.01 o 
  10   5   4      593.31      760.10     47.28 o 
  -8   6   4     1407.61     1114.37     99.59 o 
  -7   6   4      669.73      582.26     95.23 o 
  -6   6   4       21.92       56.81     51.13 o 
  -5   6   4      684.34      856.03     56.61 o 
  -4   6   4     6602.78     5915.27    212.23 o 
  -3   6   4     1217.28     1394.16    132.30 o 
  -2   6   4     1385.28     1474.19    109.86 o 
  -1   6   4     3470.38     4002.42    177.73 o 
   0   6   4    16612.32    17151.69    524.34 o 
   1   6   4     3255.16     4131.58    160.26 o 
   2   6   4     1496.25     1691.54    183.18 o 
   6   6   4      866.60      529.92    271.87 o 
   7   6   4     3294.03     3576.38    179.91 o 
   8   6   4      769.85      882.19     53.71 o 
   9   6   4       97.47      121.36     29.29 o 
  10   6   4      145.44      263.73     30.31 o 
  -7   7   4        9.80      -23.99     61.06 o 
  -6   7   4     1303.91     1378.54     89.48 o 
  -5   7   4       96.98       77.74     50.28 o 
  -4   7   4     1628.95     1587.47     81.06 o 
  -3   7   4     1859.08     1834.15    130.65 o 
  -2   7   4     3355.05     3165.29    174.91 o 
  -1   7   4      428.41      390.42     71.33 o 
   0   7   4     1865.17     2050.94    115.04 o 
   1   7   4       25.39       78.71     48.57 o 
   3   7   4      673.76      528.47    120.67 o 
   6   7   4     1161.33      910.10    306.76 o 
   7   7   4      281.86      260.12     42.16 o 
   8   7   4       73.73       67.24     26.60 o 
   9   7   4     2972.05     3569.47    125.64 o 
  10   7   4     1294.38     1760.26    129.03 o 
  -6   8   4      290.42      152.31     48.13 o 
  -5   8   4      475.22      485.55     79.23 o 
  -4   8   4     5507.35     5407.00    164.66 o 
  -3   8   4      158.73      234.62     44.80 o 
  -2   8   4       38.19       56.13     66.36 o 
  -1   8   4      120.03      102.93     68.73 o 
   2   8   4     4971.57     4189.24    289.31 o 
   4   8   4    10041.27     6907.92    441.97 o 
   5   8   4        1.85      -63.24     73.42 o 
   6   8   4     1274.37     1084.55    135.53 o 
   7   8   4     1231.33     1150.55     70.23 o 
   8   8   4     1253.62     1284.04     57.28 o 
   9   8   4      235.05      366.40     47.61 o 
  -6   9   4     1919.48     2116.06    157.01 o 
  -5   9   4       27.37        5.82     98.86 o 
  -4   9   4     1172.81     1227.14     91.38 o 
  -3   9   4     1181.47     1088.95     86.56 o 
  -2   9   4     3358.72     3637.30    202.93 o 
  -1   9   4       17.66      -32.22     89.05 o 
   0   9   4     2669.92     2824.08    180.28 o 
   1   9   4      431.93      383.09    114.13 o 
   2   9   4    11238.85    10044.58    610.61 o 
   3   9   4     3389.59     2909.13    243.52 o 
   4   9   4     1271.95     1127.45    149.02 o 
   5   9   4     2807.69     2172.76    209.35 o 
   6   9   4      647.69      531.38    113.40 o 
   7   9   4       10.91       50.16     82.14 o 
   9   9   4      646.69     1090.38     74.87 o 
  -5  10   4     1222.59     1381.15    138.11 o 
  -4  10   4     2408.74     2337.05    202.08 o 
  -3  10   4       91.05      -38.17    109.40 o 
  -2  10   4      881.07     1047.84    117.02 o 
  -1  10   4       88.90       78.28    126.12 o 
   0  10   4     2011.79     2109.52    152.65 o 
   1  10   4      359.53      445.60     74.87 o 
   2  10   4     1002.18     1026.12     77.58 o 
   3  10   4       33.79      113.07     72.33 o 
   4  10   4      702.82      702.93    122.12 o 
   5  10   4      730.81      798.89    131.57 o 
  -3  11   4     1593.58     1897.59    260.60 o 
  -2  11   4      754.81      751.97    122.85 o 
  -1  11   4       31.89       63.93     99.59 o 
   0  11   4     5887.98     6450.53    266.12 o 
   1  11   4      730.71      610.61     78.51 o 
   2  11   4       27.76      -45.07     45.07 o 
   3  11   4     1010.01      991.65    195.90 o 
   4  11   4     1104.27      961.07     69.39 o 
  -3  12   4        0.57      -16.72     92.32 o 
  -2  12   4     6358.47     7064.35    340.76 o 
  -1  12   4       21.25       19.21     59.75 o 
   0  12   4      259.90      224.36     86.87 o 
   1  12   4      129.05       84.32     53.79 o 
   2  12   4     2979.81     2840.08    160.65 o 
   3  12   4       74.48       50.16     42.89 o 
   4  12   4        1.15        8.00     40.71 o 
  -2  13   4        1.12       60.03     70.51 o 
  -1  13   4      552.68      840.31     80.66 o 
   0  13   4     5794.08     6372.91    313.30 o 
   1  13   4      126.39      153.38     53.07 o 
   2  13   4       11.45       19.63     43.62 o 
   3  13   4      178.33      170.10     47.25 o 
   4  13   4     2019.57     1861.64    109.04 o 
   0  14   4       12.19      -47.98     47.98 o 
   1  14   4       42.04      -11.63     42.89 o 
   2  14   4     2097.70     2406.83    134.48 o 
   3  14   4       25.57       80.69     37.07 o 
   4  14   4      810.59      962.44     68.33 o 
  -3 -13   5      163.78      194.09     39.98 o 
  -2 -13   5      385.38      419.43     53.79 o 
  -1 -13   5     2384.26     2554.40    141.75 o 
   0 -13   5       87.84       86.50     47.25 o 
  -3 -12   5     3817.05     3945.00    197.00 o 
  -2 -12   5        8.37      -18.17     46.52 o 
  -1 -12   5      575.69      662.22     77.78 o 
   0 -12   5        3.98       15.99     53.07 o 
   1 -12   5      813.50      737.82     79.96 o 
   2 -12   5      329.29      551.73    130.12 o 
  -3 -11   5      151.54      250.06     55.97 o 
  -2 -11   5      125.92        2.18     52.34 o 
  -1 -11   5     2350.58     2909.13    170.83 o 
   0 -11   5        5.35       58.15     56.70 o 
   1 -11   5      355.89      388.65     65.02 o 
   2 -11   5      298.99      256.55     57.57 o 
   3 -11   5     3074.99     3787.41    181.89 o 
   4 -11   5      356.24      291.49     76.33 o 
  -3 -10   5     4322.37     4209.59    212.99 o 
  -2 -10   5        1.81       -5.82     51.61 o 
  -1 -10   5     1218.02     1111.46     95.23 o 
   0 -10   5      389.10      579.36     78.51 o 
   1 -10   5     3171.72     3486.87    165.00 o 
   2 -10   5        2.89      -53.89     53.89 o 
   3 -10   5     1017.06     1042.65    155.56 o 
   4 -10   5       79.09      202.08     92.32 o 
  -2  -9   5       67.41       75.85     66.15 o 
  -1  -9   5     1661.56     1891.94    111.04 o 
   0  -9   5        7.27      -10.66     52.70 o 
   1  -9   5     1159.15     1351.34    111.95 o 
   2  -9   5      421.32      384.50     67.36 o 
   3  -9   5     3518.79     3615.71    167.93 o 
   4  -9   5       37.67       35.36     74.57 o 
   6  -9   5      155.45      231.89     70.51 o 
  -4  -8   5      557.87      255.88    135.93 o 
  -3  -8   5     1716.98     1489.22    382.72 o 
  -2  -8   5      343.91      291.79    100.25 o 
  -1  -8   5      825.44      976.25    210.08 o 
   0  -8   5      769.37      727.39     66.57 o 
   1  -8   5     1039.81     1092.28     88.15 o 
   2  -8   5       70.51       43.53     53.38 o 
   3  -8   5     5546.83     5535.00    221.07 o 
   4  -8   5      124.66      159.80     58.32 o 
   5  -8   5      263.86      175.19     88.68 o 
   6  -8   5      584.21      604.80     97.41 o 
   7  -8   5     1632.23     1456.75    101.04 o 
  -8  -7   5       62.58       88.68     33.44 o 
  -5  -7   5     1422.88     1225.59    181.73 o 
  -4  -7   5       26.46      -37.07    104.68 o 
  -3  -7   5     3687.07     3612.75    219.93 o 
  -2  -7   5      259.90      122.26     87.12 o 
  -1  -7   5       91.79       74.80     81.21 o 
   0  -7   5      332.53      545.92    154.83 o 
   1  -7   5     3016.68     3351.10    305.31 o 
   2  -7   5     1124.38     1102.19    122.05 o 
   3  -7   5     1354.40     1318.63    175.19 o 
   4  -7   5      575.53      544.52     51.13 o 
   5  -7   5     3283.17     3166.93    152.09 o 
   6  -7   5     1428.07     1186.35     78.92 o 
   7  -7   5       97.27      186.09     62.52 o 
  -9  -6   5      217.90      314.41     27.11 o 
  -8  -6   5      244.12      208.40     29.99 o 
  -7  -6   5     1874.59     1973.30     81.68 o 
  -5  -6   5     5338.77     4434.21    326.39 o 
  -4  -6   5     1623.29     1243.76    180.28 o 
  -3  -6   5      691.99      786.13    189.36 o 
  -2  -6   5     2524.46     2411.70    170.55 o 
  -1  -6   5    10056.39    12516.25    533.46 o 
   0  -6   5      860.08      987.16    181.73 o 
   1  -6   5     1759.92     2247.64    237.70 o 
   2  -6   5       26.29        9.28     75.60 o 
   3  -6   5     2573.80     2925.85    256.60 o 
   4  -6   5       16.69       32.99     53.51 o 
   5  -6   5       35.88       12.97     45.17 o 
   6  -6   5      111.02      167.30     57.41 o 
   7  -6   5     4137.28     3777.03    156.49 o 
   8  -6   5       20.10      138.11     54.52 o 
  -9  -5   5       22.62       14.90     22.10 o 
  -8  -5   5     1076.23     1157.36     62.93 o 
  -7  -5   5     1698.24     1750.61     78.39 o 
  -6  -5   5       46.17      173.73    126.48 o 
  -5  -5   5     1031.77     1732.98    215.90 o 
  -4  -5   5      168.64      120.67    108.31 o 
  -3  -5   5     8141.11     9120.67    542.28 o 
  -2  -5   5     1644.09     1904.52    152.59 o 
  -1  -5   5     4151.27     5431.76    266.63 o 
   0  -5   5     1115.84     1365.20    133.92 o 
   1  -5   5     9533.29    10681.18    431.13 o 
   2  -5   5      251.51      194.15     61.49 o 
   3  -5   5       12.98      -10.29     85.05 o 
   4  -5   5       93.08       56.61     67.02 o 
   5  -5   5     1293.37     1240.31    105.42 o 
   6  -5   5      178.88      247.06     62.69 o 
   7  -5   5      469.68      454.16     96.32 o 
   8  -5   5      400.43      314.76     71.97 o 
  -9  -4   5     1038.88     1296.53     62.70 o 
  -8  -4   5      419.62      442.25     41.60 o 
  -7  -4   5      123.40      145.19     32.12 o 
  -6  -4   5     1079.42     1031.11     56.51 o 
  -5  -4   5     1597.42     1844.20    218.08 o 
  -4  -4   5       53.34      -15.99     93.77 o 
  -3  -4   5        8.28      -58.88     87.23 o 
  -2  -4   5      407.90      242.73    111.95 o 
  -1  -4   5    15596.53    17051.41    641.50 o 
   0  -4   5     1920.90     2406.13    160.30 o 
   1  -4   5     7380.39     9110.49    580.08 o 
   2  -4   5        5.83      107.30     61.29 o 
   3  -4   5     3019.39     3557.19    151.60 o 
   4  -4   5      328.21      405.16     78.41 o 
   5  -4   5     1346.14     1330.99    159.92 o 
   6  -4   5      115.12      196.80     60.05 o 
   7  -4   5     3009.57     2632.18    186.82 o 
   8  -4   5       23.35      -23.99     69.78 o 
   9  -4   5      390.45      373.64     70.51 o 
  -9  -3   5       76.25       38.57     33.07 o 
  -8  -3   5      266.58      269.46     47.61 o 
  -7  -3   5      630.58      663.61     66.15 o 
  -6  -3   5      319.26      536.39     85.41 o 
  -5  -3   5     1689.33     1510.54    187.55 o 
  -4  -3   5     1807.45     1980.11    147.89 o 
  -3  -3   5     7439.17     6525.11    632.06 o 
  -2  -3   5     3248.20     3118.64    138.41 o 
  -1  -3   5      394.87      283.69     64.37 o 
   0  -3   5      834.39     1229.72     93.41 o 
   1  -3   5    14838.43    16226.61    539.37 o 
   2  -3   5      716.53      852.90     84.12 o 
   3  -3   5    12144.57    13440.02    809.79 o 
   4  -3   5      604.55      604.07    103.95 o 
   6  -3   5       73.33      138.84     79.96 o 
   7  -3   5      293.25      275.58     51.29 o 
  -9  -2   5      497.50      571.91     44.41 o 
  -8  -2   5       53.80       35.64     29.04 o 
  -7  -2   5       58.80       60.39     41.99 o 
  -6  -2   5     2799.60     2928.84    155.56 o 
  -5  -2   5     2784.70     2701.23    232.61 o 
  -4  -2   5      122.89      123.13     76.16 o 
  -3  -2   5     2376.92     1993.90    138.48 o 
  -2  -2   5     6711.47     6156.67    256.99 o 
  -1  -2   5     7384.07     7504.85    205.00 o 
   0  -2   5     4466.92     5689.45    274.24 o 
   1  -2   5    17427.57    17875.12    744.46 o 
   2  -2   5     4802.51     4964.14    259.88 o 
   3  -2   5     9890.71    10152.69    773.71 o 
   4  -2   5      394.85      279.14    153.38 o 
   5  -2   5    10211.59     9479.04    708.75 o 
   7  -2   5      423.00      513.68    109.25 o 
   8  -2   5       30.80      234.07     80.69 o 
  -9  -1   5      104.30      124.47     30.50 o 
  -8  -1   5     2484.58     2064.02    110.96 o 
  -7  -1   5      793.82      827.83     68.39 o 
  -6  -1   5      133.36      139.66     43.87 o 
  -5  -1   5     1230.68     1172.52    163.56 o 
  -4  -1   5      228.93      194.02     70.62 o 
  -3  -1   5    11318.07    11701.84    443.27 o 
  -2  -1   5     1462.58     1349.55     73.67 o 
  -1  -1   5     1393.77     1269.05     81.09 o 
   0  -1   5    27362.14    27684.90    936.85 o 
   1  -1   5     5559.65     6683.77    288.64 o 
   2  -1   5    15879.05    16433.74    549.58 o 
   3  -1   5    12599.33    12427.82    325.67 o 
   4  -1   5      503.59      499.42    304.22 o 
   5  -1   5     1281.03     1254.66    231.89 o 
   6  -1   5     3645.72     3934.09    416.53 o 
   7  -1   5     5683.30     4791.13    311.12 o 
   8  -1   5      645.00      709.14     85.05 o 
   9  -1   5      310.82      323.90     62.08 o 
  10  -1   5       27.68      178.82     60.33 o 
  -9   0   5      124.44      149.47     45.79 o 
  -8   0   5        6.97      -13.29     30.37 o 
  -7   0   5      345.64      407.87     59.20 o 
  -6   0   5      322.67      215.90    107.58 o 
  -5   0   5       52.07      191.91     95.95 o 
  -4   0   5     1934.62     2032.71    145.81 o 
  -3   0   5     2295.22     2142.49    155.20 o 
  -2   0   5       78.61      104.46     46.20 o 
  -1   0   5     4002.94     4234.41    154.41 o 
   0   0   5    16637.97    21522.56    593.88 o 
   1   0   5     1894.25     2452.63    223.89 o 
   2   0   5      301.30      265.13     61.89 o 
   3   0   5     1744.08     1889.97    101.85 o 
   4   0   5      644.26      712.33     93.43 o 
   5   0   5     8947.50     9396.08    340.92 o 
   6   0   5        2.26      -28.35     63.42 o 
   7   0   5      431.82      344.46     83.60 o 
   8   0   5       17.49      998.79    127.94 o 
  -9   1   5      361.93      315.78     83.49 o 
  -8   1   5     1158.73      724.24    120.50 o 
  -7   1   5        4.03      -25.35     76.88 o 
  -6   1   5     2306.35     1989.43    105.55 o 
  -5   1   5     5188.60     4420.66    219.69 o 
  -4   1   5     2333.38     2079.18    170.46 o 
  -3   1   5     5856.75     5710.11    238.74 o 
  -2   1   5     6746.68     6441.39    196.23 o 
  -1   1   5    14031.96    14834.77    469.22 o 
   0   1   5     1135.48     1316.39     72.15 o 
   1   1   5     9079.15     9292.90    264.17 o 
   2   1   5     7352.67     7490.13    243.34 o 
   3   1   5     6586.00     6462.02    256.05 o 
   4   1   5      880.21     1108.33    166.14 o 
   5   1   5      147.75      121.04     78.78 o 
   6   1   5      180.73        2.35    147.56 o 
   7   1   5     3847.39     3227.95    139.56 o 
   8   1   5      130.29      189.00     49.43 o 
  10   1   5      882.95     1303.37    132.30 o 
  -9   2   5       27.73       -5.09     90.87 o 
  -8   2   5      715.93      565.78     79.53 o 
  -7   2   5     1187.03      888.05     94.18 o 
  -6   2   5     2430.22     1785.38    136.43 o 
  -5   2   5       47.87      107.94     65.26 o 
  -4   2   5     2519.93     2386.56    138.96 o 
  -3   2   5     2793.40     2421.00    133.10 o 
  -2   2   5     1212.08     1407.21     88.21 o 
  -1   2   5       23.36       23.08     50.23 o 
   0   2   5     7285.95     7142.48    207.99 o 
   1   2   5    15919.77    15279.80    417.20 o 
   2   2   5     2250.37     2576.66    126.19 o 
   3   2   5      341.30      314.00     71.98 o 
   4   2   5      303.57      367.15     78.61 o 
   5   2   5     6647.98     6407.86    315.00 o 
   6   2   5     1920.29     2053.37    169.85 o 
   7   2   5     2238.78     1887.41    103.15 o 
   8   2   5       28.50       99.61     31.86 o 
   9   2   5     1962.84     2113.62     92.78 o 
  10   2   5        3.67       26.18     27.21 o 
  -8   3   5      107.24       48.07     77.02 o 
  -7   3   5       24.41      -45.24     51.99 o 
  -6   3   5     1100.31      827.58     85.93 o 
  -5   3   5     5699.29     5494.01    250.13 o 
  -4   3   5     2119.75     1922.51    123.16 o 
  -3   3   5      612.67      689.91     75.35 o 
  -2   3   5    11715.42    11390.11    444.45 o 
  -1   3   5    16251.63    16178.92    426.32 o 
   0   3   5      104.77      302.22    128.63 o 
   1   3   5     3580.57     3545.86    152.44 o 
   2   3   5     1483.62     1545.88    123.18 o 
   3   3   5     5085.10     5109.29    202.48 o 
   4   3   5      543.36      475.41     78.81 o 
   5   3   5    10288.03     9804.48    484.13 o 
   6   3   5      595.81      662.66    119.51 o 
   7   3   5     6389.12     5471.91    202.49 o 
   8   3   5      155.05      141.94     39.62 o 
   9   3   5      518.20      588.97    102.50 o 
  10   3   5      299.81      581.99     43.32 o 
  -7   4   5      866.63      775.41     84.74 o 
  -6   4   5     1021.04      942.98     58.20 o 
  -5   4   5      501.31      503.72     65.79 o 
  -4   4   5     3389.20     3059.88    211.53 o 
  -3   4   5     2553.26     2214.89    139.29 o 
  -2   4   5      287.58      355.09     60.00 o 
  -1   4   5     4322.77     4014.17    171.19 o 
   0   4   5     5248.81     5646.04    231.15 o 
   1   4   5     8965.52     8823.75    332.35 o 
   2   4   5      498.80      716.53     54.78 o 
   3   4   5     2499.10     2283.03    152.02 o 
   4   4   5      286.48      193.10     64.37 o 
   5   4   5    16525.98    14903.56    644.13 o 
   6   4   5     1214.78     1105.62    303.49 o 
   7   4   5     1669.96     1594.11     82.99 o 
   8   4   5        6.75       35.73     29.04 o 
   9   4   5      261.83      192.81     33.91 o 
  10   4   5        9.08       53.07     42.52 o 
  -8   5   5      177.50      158.47     87.96 o 
  -6   5   5     1782.27     1597.63     75.66 o 
  -5   5   5       55.24       -4.95     43.78 o 
  -4   5   5     2065.47     1956.14    178.10 o 
  -3   5   5     1079.19     1092.32     96.77 o 
  -2   5   5     6542.44     6510.30    221.30 o 
  -1   5   5    22522.59    23957.99    840.75 o 
   0   5   5     1580.22     2301.63    356.92 o 
   1   5   5    10090.62     9420.88    567.72 o 
   2   5   5     5522.06     5674.10    225.31 o 
   3   5   5      948.65     1205.43    121.91 o 
   4   5   5      179.83      143.93     82.87 o 
   5   5   5    11187.71     9802.04    453.28 o 
   6   5   5      414.33      539.64    112.38 o 
   7   5   5      465.78      609.25     44.48 o 
   8   5   5      344.41      382.95     42.89 o 
   9   5   5     1699.85     1924.62     84.77 o 
  10   5   5      312.13      374.45     34.91 o 
  -8   6   5     1617.06     1660.29    128.66 o 
  -7   6   5      405.06      526.29     95.23 o 
  -6   6   5      254.67      235.61     65.30 o 
  -5   6   5     2298.93     2293.30     93.15 o 
  -4   6   5      493.80      493.02     52.03 o 
  -3   6   5     2427.99     2288.68    146.19 o 
  -2   6   5     1930.64     1896.14    144.66 o 
  -1   6   5     2468.03     2185.69    119.55 o 
   0   6   5     2540.80     2521.38    260.60 o 
   1   6   5      341.78      294.91     65.60 o 
   2   6   5     2054.19     1594.14    194.81 o 
   3   6   5    14495.25    11715.04    658.59 o 
   4   6   5      827.18      841.05    129.39 o 
   5   6   5     1994.85     1666.10    176.64 o 
   6   6   5        2.62      138.84    260.96 o 
   7   6   5     4659.44     4616.13    167.61 o 
   8   6   5      131.24      154.65     38.16 o 
   9   6   5       10.37       35.62     26.21 o 
  -7   7   5       30.79        0.73     60.33 o 
  -6   7   5     2671.84     2835.64    166.83 o 
  -5   7   5      374.43      319.16     55.79 o 
  -4   7   5     1892.65     2056.68    123.18 o 
  -3   7   5     5898.37     6073.85    279.11 o 
  -2   7   5     2211.81     2162.19    187.55 o 
  -1   7   5       14.17      103.04     58.72 o 
   0   7   5     1804.33     1885.63    175.91 o 
   1   7   5    12741.17    11235.09    428.27 o 
   2   7   5      335.23      182.46    112.67 o 
   3   7   5        3.02       34.17    114.13 o 
   6   7   5      466.78      436.60     57.43 o 
   7   7   5      180.00      258.33     59.18 o 
   8   7   5       33.20      183.91     43.62 o 
   9   7   5     1803.56     2092.54     90.50 o 
  10   7   5      194.95      226.66     27.23 o 
  -6   8   5      254.56      298.05     50.02 o 
  -5   8   5     2978.21     2798.21    136.49 o 
  -4   8   5      858.51      826.80     60.72 o 
  -3   8   5      419.72      436.85     49.26 o 
  -2   8   5     1166.24     1162.37    110.65 o 
  -1   8   5     6934.64     6967.53    469.59 o 
   2   8   5     3542.94     2383.57    225.35 o 
   4   8   5     1714.81     1709.72    179.55 o 
   5   8   5       57.37       72.69     80.69 o 
   6   8   5      233.06      207.19     76.24 o 
   7   8   5     2093.73     1797.29     71.11 o 
   8   8   5       23.37       65.81     25.37 o 
   9   8   5      372.55      567.65     65.61 o 
  -6   9   5      509.22      379.45     76.33 o 
  -5   9   5       71.16       71.24     95.95 o 
  -4   9   5     1286.60     1589.05    154.83 o 
  -3   9   5     1694.68     1967.97    112.58 o 
  -2   9   5     1432.08     1372.40    105.37 o 
  -1   9   5     1186.80     1351.46    111.35 o 
   0   9   5     1164.95     1381.15    126.48 o 
   1   9   5     4419.91     4046.76    316.94 o 
   2   9   5      599.51      658.59    122.12 o 
   3   9   5      875.79      778.72    280.95 o 
   4   9   5      674.44      845.41    138.11 o 
   5   9   5     1845.13     1776.59    191.91 o 
   6   9   5        8.12       70.23     40.21 o 
   7   9   5      919.30      926.74     48.94 o 
   8   9   5      126.86      504.05     35.53 o 
   9   9   5     1781.60     2104.43    116.31 o 
  -5  10   5     1287.34     1604.31    144.66 o 
  -4  10   5      703.52      510.30    109.76 o 
  -3  10   5      125.00       52.05     76.88 o 
  -2  10   5      845.57      741.73    124.89 o 
  -1  10   5      590.74      750.31     94.55 o 
   0  10   5       63.00       74.15     69.78 o 
   1  10   5      689.62      568.82     69.01 o 
   2  10   5     4604.78     3824.86    172.64 o 
   3  10   5     5785.66     4627.94    306.76 o 
   4  10   5      789.09      675.31    125.03 o 
   5  10   5     3192.98     2638.72    231.89 o 
   6  10   5        5.09       61.79     80.69 o 
   7  10   5     2301.71     2014.30    184.64 o 
  -3  11   5      682.32      745.51    200.99 o 
  -2  11   5      466.73      493.78    113.76 o 
  -1  11   5     2514.42     2860.18    160.05 o 
   0  11   5     2806.20     2985.53    161.25 o 
   1  11   5     1222.71     1394.23    115.58 o 
   2  11   5       13.56      -18.60     42.83 o 
   3  11   5     2615.02     2268.00    274.78 o 
   4  11   5      299.81      205.98     47.69 o 
   5  11   5      472.10      517.96     54.37 o 
   6  11   5      661.54      403.44     91.59 o 
  -3  12   5      173.78      414.34     98.86 o 
  -2  12   5     1011.28     1052.77     90.72 o 
  -1  12   5      947.61      824.76     86.55 o 
   0  12   5      505.71      418.27     74.51 o 
   1  12   5      691.57      934.82     92.32 o 
   2  12   5     2142.28     2038.28    132.30 o 
   3  12   5       20.62       31.26     46.52 o 
   4  12   5       30.14       23.55     37.30 o 
   5  12   5     3486.07     3211.27    135.54 o 
  -2  13   5      447.41      460.55     76.36 o 
  -1  13   5     1209.41     1611.58    182.46 o 
   0  13   5     1780.50     2049.91    136.66 o 
   1  13   5      547.10      495.16    118.49 o 
   2  13   5      140.89      170.83     49.43 o 
   3  13   5     2745.86     2916.40    157.74 o 
   4  13   5      416.25      423.07     51.61 o 
   5  13   5      132.24      118.49     36.35 o 
   1  14   5     1048.17     1426.22    101.77 o 
   2  14   5      320.51      340.93     53.07 o 
   3  14   5       66.97       37.07     36.35 o 
   4  14   5      425.41      555.37     49.43 o 
  -3 -12   6     1224.29     1119.46     87.96 o 
  -2 -12   6     2395.85     2605.28    148.29 o 
  -1 -12   6     1350.33     1305.55    102.50 o 
   0 -12   6      779.84      777.80     78.51 o 
   1 -12   6      345.04      196.27     55.97 o 
   2 -12   6      243.75      212.26    114.13 o 
  -3 -11   6      180.89       78.51     47.98 o 
  -2 -11   6      130.34      142.48     57.43 o 
  -1 -11   6     3534.09     3960.99    213.71 o 
   0 -11   6       26.06       74.15     59.61 o 
   1 -11   6      183.15      197.61     56.85 o 
   2 -11   6     2846.61     2526.15    376.54 o 
   3 -11   6      465.73      533.55     95.23 o 
  -3 -10   6      366.36      329.29     61.79 o 
  -2 -10   6      525.65      672.40     79.23 o 
  -1 -10   6       19.03      159.20     59.61 o 
   0 -10   6     1000.88      931.91     94.50 o 
   1 -10   6      473.08      294.00     92.68 o 
   2 -10   6        2.54       15.31     56.47 o 
   3 -10   6      843.06      596.76    102.25 o 
   4 -10   6     2348.59     2842.98    190.45 o 
  -3  -9   6     1881.47     1607.22    111.22 o 
  -2  -9   6      873.58      915.92     87.23 o 
  -1  -9   6       64.01       22.53     54.52 o 
   0  -9   6      373.39      396.90     69.78 o 
   1  -9   6     3309.06     2727.40    170.10 o 
   2  -9   6     4760.32     4480.55    275.87 o 
   3  -9   6       43.71       36.57     70.75 o 
   4  -9   6      790.73      671.30     84.88 o 
   6  -9   6     1599.89     1496.73    123.58 o 
  -4  -8   6     1105.37      631.69    151.20 o 
  -3  -8   6      398.48      152.65    124.30 o 
  -2  -8   6       85.90       46.61     43.52 o 
  -1  -8   6      552.79      585.13    151.56 o 
   0  -8   6     3315.50     3308.15    157.61 o 
   1  -8   6      429.97      376.65     66.34 o 
   2  -8   6       69.06       79.64     55.59 o 
   3  -8   6      543.37      615.54    107.34 o 
   4  -8   6     3307.20     3428.54    132.13 o 
   5  -8   6      224.99      316.21     87.23 o 
   6  -8   6     1332.53     1442.21    128.66 o 
  -8  -7   6      191.81      267.51     38.53 o 
  -7  -7   6     3084.35     3266.96    114.17 o 
  -5  -7   6      812.51      658.59    168.65 o 
  -4  -7   6      158.23      148.29    122.85 o 
  -2  -7   6     1054.41      671.10    110.38 o 
  -1  -7   6        6.94       11.29     78.80 o 
   0  -7   6     1200.91     1442.21    227.53 o 
   1  -7   6     2612.06     3199.18    304.58 o 
   2  -7   6     3015.10     2880.86    131.94 o 
   3  -7   6     1096.68      897.02    157.01 o 
   4  -7   6      418.26      487.29     50.06 o 
   5  -7   6       79.35      195.50    102.50 o 
   6  -7   6      764.09      901.38    114.85 o 
   7  -7   6       45.38       49.43     54.52 o 
  -8  -6   6       19.16       35.18     23.35 o 
  -7  -6   6      393.87      406.23     74.87 o 
  -6  -6   6      644.05      570.44     57.14 o 
  -5  -6   6     2324.95     1869.64    219.53 o 
  -4  -6   6     1054.72     1284.47    189.73 o 
  -3  -6   6      717.95      591.71    143.93 o 
  -2  -6   6     6004.04     6353.71    312.24 o 
  -1  -6   6     3575.21     4438.84    246.15 o 
   0  -6   6     2610.66     3138.11    294.40 o 
   1  -6   6      958.00      919.55    179.55 o 
   2  -6   6     3752.02     3735.52    214.75 o 
   3  -6   6      685.24      837.10    118.23 o 
   4  -6   6     1846.24     1585.90     70.63 o 
   5  -6   6        2.93      -41.95     52.27 o 
   6  -6   6     2331.51     2335.71    126.33 o 
   7  -6   6      156.86      180.67     49.31 o 
  -9  -5   6        3.51        4.04     20.03 o 
  -8  -5   6      204.19      222.93     32.38 o 
  -7  -5   6     2743.37     2621.76    103.03 o 
  -6  -5   6      647.31      684.08     63.09 o 
  -5  -5   6      270.94      399.81    138.84 o 
  -4  -5   6       33.69       90.14    110.49 o 
  -3  -5   6     1828.98     2039.74    222.44 o 
  -2  -5   6    11434.28    12728.92    538.44 o 
  -1  -5   6     7425.38     8765.95    391.54 o 
   0  -5   6     6387.43     7147.29    335.77 o 
   1  -5   6     7628.95     7801.66    338.75 o 
   2  -5   6      506.97      571.06     96.23 o 
   3  -5   6      207.45      417.43    111.58 o 
   4  -5   6      672.23      969.18    106.37 o 
   5  -5   6       21.91       70.49     53.28 o 
   6  -5   6      293.49      386.33     66.19 o 
   7  -5   6       34.34       62.56     50.82 o 
   8  -5   6     1264.21     1514.90    130.12 o 
  -9  -4   6     1911.33     1884.71     94.14 o 
  -8  -4   6      294.98      234.33     38.89 o 
  -7  -4   6     1601.38     1559.45     84.32 o 
  -6  -4   6      181.51      243.83     36.43 o 
  -5  -4   6     3159.12     2753.57    247.15 o 
  -4  -4   6      191.56      309.67    119.21 o 
  -3  -4   6     3982.23     3367.09    258.78 o 
  -2  -4   6      138.31       96.93     75.95 o 
  -1  -4   6     1709.32     1873.24    152.65 o 
   0  -4   6     1194.86     1419.54    133.77 o 
   1  -4   6       33.74       78.33     75.29 o 
   2  -4   6     6713.19     7193.97    306.85 o 
   3  -4   6     5431.45     5464.46    268.11 o 
   4  -4   6       59.92      118.02     73.01 o 
   5  -4   6      720.59      614.05     60.76 o 
   6  -4   6     5608.66     4902.34    198.50 o 
   7  -4   6       13.40       -6.72     51.39 o 
   8  -4   6        6.14      -66.88     66.88 o 
   9  -4   6      476.99      506.66     72.69 o 
  -9  -3   6      878.76      876.49     51.64 o 
  -8  -3   6       60.57       56.32     36.71 o 
  -7  -3   6     4111.64     3954.44    131.13 o 
  -6  -3   6      286.30      308.09     38.61 o 
  -5  -3   6     1077.71     1020.60    165.01 o 
  -4  -3   6     3792.14     3990.06    289.31 o 
  -3  -3   6     3566.89     3605.15    438.33 o 
  -2  -3   6     2554.07     2565.44    128.98 o 
  -1  -3   6     3561.83     3789.67    203.42 o 
   0  -3   6     5256.92     6642.09    305.48 o 
   1  -3   6     2231.64     2774.50    167.55 o 
   2  -3   6       93.66      240.09     64.92 o 
   3  -3   6      233.06      140.15     76.97 o 
   6  -3   6       53.84       39.64     49.60 o 
   7  -3   6      148.48      205.16     60.24 o 
  -9  -2   6     1280.18     1309.81    118.49 o 
  -8  -2   6        2.38        7.15     28.01 o 
  -7  -2   6     1234.64      933.20    105.77 o 
  -6  -2   6        9.68       60.07     31.42 o 
  -5  -2   6     3244.10     3668.04    279.86 o 
  -4  -2   6      283.23      216.62    105.40 o 
  -3  -2   6     5370.88     5640.24    251.27 o 
  -2  -2   6     3351.45     2913.46    159.14 o 
  -1  -2   6      405.47      419.44     55.15 o 
   0  -2   6     2157.55     1905.69    120.35 o 
   1  -2   6     6227.97     5943.62    349.28 o 
   2  -2   6     3868.69     3969.35    189.88 o 
   3  -2   6       53.16       67.85     85.78 o 
   4  -2   6       40.79       21.08    142.48 o 
   5  -2   6     6272.94     6131.57    528.47 o 
   7  -2   6      832.72      668.23     66.31 o 
   8  -2   6     1078.26     1068.16     81.82 o 
   9  -2   6      150.95      307.49     71.24 o 
  -9  -1   6     1368.20     1259.15     63.71 o 
  -8  -1   6       68.80       85.11     47.10 o 
  -7  -1   6     1025.96      880.56     59.34 o 
  -6  -1   6       88.94       78.88     43.45 o 
  -5  -1   6     6646.97     6710.20    425.25 o 
  -4  -1   6     2832.50     2634.36    220.98 o 
  -3  -1   6     2360.89     2457.86    151.26 o 
  -2  -1   6      935.72     1012.12     95.01 o 
  -1  -1   6      954.85     1233.49     72.28 o 
   0  -1   6     1092.00     1165.34    148.46 o 
   1  -1   6     1657.14     1383.48    157.67 o 
   2  -1   6      220.45      164.04     73.28 o 
   3  -1   6     1698.88     1541.94    144.69 o 
   4  -1   6     8843.30     7920.49   1092.20 o 
   5  -1   6       37.79      125.03    165.74 o 
   6  -1   6     1439.52      977.71    232.61 o 
   7  -1   6       79.12      140.04     86.87 o 
   8  -1   6      769.07      825.78    103.22 o 
   9  -1   6        6.06       58.88     86.50 o 
  -9   0   6      260.42      214.36     46.59 o 
  -8   0   6      756.19      666.48     54.97 o 
  -7   0   6     2452.57     2157.69    133.15 o 
  -6   0   6       81.40       35.89    127.21 o 
  -5   0   6     2371.52     2378.48    212.99 o 
  -4   0   6       22.28       13.08     79.23 o 
  -3   0   6    20410.26    19361.61   1023.14 o 
  -2   0   6     1460.36     1768.06    127.57 o 
  -1   0   6     3873.09     3925.80    124.41 o 
   0   0   6    22462.42    22906.92    707.37 o 
   1   0   6     2762.61     2229.82    117.96 o 
   2   0   6    23234.26    23901.99    789.66 o 
   3   0   6    12767.72    12774.24    409.80 o 
   4   0   6      549.15      390.84     84.18 o 
   5   0   6      433.61      297.74     97.88 o 
   6   0   6      461.35      468.86    218.08 o 
   7   0   6      110.65     -193.36    193.36 o 
   8   0   6     4654.17     4496.00    293.68 o 
   9   0   6      376.00      780.80     75.52 o 
  10   0   6      272.82      235.52     65.42 o 
  -9   1   6     1354.65     1240.27     98.19 o 
  -8   1   6      253.26       57.12    106.56 o 
  -7   1   6      165.22      217.24     88.68 o 
  -6   1   6      250.17      198.55     48.39 o 
  -5   1   6    10264.04     9193.37    393.09 o 
  -4   1   6     2820.86     3036.34    228.98 o 
  -3   1   6     1909.57     1797.88    220.98 o 
  -2   1   6     6047.89     6506.06    260.55 o 
  -1   1   6     3484.35     3415.10    181.93 o 
   0   1   6      131.10      412.07     55.48 o 
   1   1   6     6957.46     6464.80    179.81 o 
   2   1   6     2640.05     3189.55    134.34 o 
   3   1   6     4680.38     4613.18    192.17 o 
   4   1   6     1313.82     1459.71    131.43 o 
   5   1   6        6.04      -20.46     85.41 o 
   6   1   6     4294.85     4090.29    249.90 o 
   7   1   6      104.27      176.37     75.24 o 
  10   1   6     1056.90     1287.38    124.30 o 
  -9   2   6        2.87      -77.05     79.23 o 
  -8   2   6      291.06      221.30     92.96 o 
  -7   2   6     1635.82     1255.18    103.27 o 
  -6   2   6      390.85      294.93     82.20 o 
  -5   2   6     1355.45     1215.68    266.05 o 
  -4   2   6      116.85       13.86     60.69 o 
  -3   2   6     7722.14     7254.88    293.12 o 
  -2   2   6      462.25      269.91     59.72 o 
  -1   2   6     1547.75     1311.05     73.32 o 
   0   2   6     4384.33     4727.74    140.68 o 
   1   2   6    38446.40    40966.53   1088.82 o 
   2   2   6      481.84      569.38     73.69 o 
   3   2   6    11832.62    10689.69    422.94 o 
   4   2   6     2082.54     1738.79    114.77 o 
   5   2   6       60.44      120.28     83.79 o 
   6   2   6      321.70      271.42    101.46 o 
   7   2   6     1822.35     1567.11     93.91 o 
   8   2   6     1055.72     1064.22    149.38 o 
   9   2   6      103.28      172.66     56.70 o 
  10   2   6      150.76      178.56     42.52 o 
  -8   3   6      261.79      260.96    101.77 o 
  -7   3   6     1687.23     1529.62     97.11 o 
  -6   3   6      549.40      428.86     71.86 o 
  -5   3   6    12697.12    10894.18    449.37 o 
  -4   3   6      932.94      907.64     89.18 o 
  -3   3   6     2725.81     2777.79    122.79 o 
  -2   3   6      473.22      552.91    140.66 o 
  -1   3   6    11503.45    11211.77    309.61 o 
   0   3   6     1909.65     2097.56     93.88 o 
   1   3   6     6011.78     5891.36    181.31 o 
   2   3   6     1875.15     1972.11    119.15 o 
   3   3   6    16951.91    17306.62    590.02 o 
   4   3   6      713.15      606.85     76.41 o 
   5   3   6     1382.32     1387.16    139.31 o 
   6   3   6     2639.13     2184.04    180.21 o 
   7   3   6      293.53      231.33     33.28 o 
   8   3   6       52.01       77.56     33.44 o 
   9   3   6      155.39      206.64     35.70 o 
  10   3   6     2332.72     2632.75    102.27 o 
  -7   4   6     2598.79     2666.34    196.27 o 
  -6   4   6       19.63       -4.16     60.06 o 
  -5   4   6     3210.87     2685.06    108.37 o 
  -4   4   6      231.57      346.83     67.93 o 
  -3   4   6     2530.04     2321.33    131.84 o 
  -2   4   6      263.81      345.05     76.33 o 
  -1   4   6     5477.84     5261.85    212.98 o 
   0   4   6     5314.33     5689.11    206.69 o 
   1   4   6      428.60      516.11     77.44 o 
   2   4   6      858.77      888.27    112.07 o 
   3   4   6      459.16      651.68     81.86 o 
   4   4   6     3432.39     2784.30    162.94 o 
   5   4   6       30.46      100.42     84.47 o 
   6   4   6     1722.69     1627.33    167.49 o 
   7   4   6     2272.79     2005.46     84.79 o 
   8   4   6      401.71      433.13     43.65 o 
   9   4   6        8.70       -7.63     28.78 o 
  10   4   6      380.60      427.52     67.97 o 
  -8   5   6       15.64      -54.52     81.42 o 
  -6   5   6        3.07      -43.15     43.15 o 
  -5   5   6      136.44      166.24     46.50 o 
  -4   5   6      488.50      500.12    106.13 o 
  -3   5   6     4561.83     3923.19    262.42 o 
  -2   5   6     3666.96     3988.31    162.70 o 
  -1   5   6     5373.37     5408.14    221.74 o 
   0   5   6      191.20      261.26     71.71 o 
   1   5   6     3952.23     4039.49    322.03 o 
   2   5   6     1197.76     1285.52    160.29 o 
   3   5   6     2430.41     2242.29    168.86 o 
   4   5   6     3990.87     3419.71    185.84 o 
   5   5   6    10978.54     9558.04    449.01 o 
   6   5   6     4284.75     3387.96    265.33 o 
   7   5   6      402.99      371.41     38.17 o 
   8   5   6      851.55      935.14     57.81 o 
   9   5   6      425.24      538.65     45.23 o 
  10   5   6      642.39      823.24     49.86 o 
  -7   6   6     1069.20     1153.62    116.31 o 
  -6   6   6       82.27       21.18     60.63 o 
  -5   6   6     4055.33     3609.56    118.84 o 
  -4   6   6      516.55      497.60     56.80 o 
  -3   6   6      902.98     1003.01     97.01 o 
  -2   6   6      604.53      758.86     85.86 o 
  -1   6   6    14317.67    13156.41    541.45 o 
   0   6   6     1025.31      801.80    275.14 o 
   1   6   6      656.07      431.79    165.01 o 
   2   6   6       68.09      -37.80    119.94 o 
   3   6   6     2229.40     1991.76    208.63 o 
   4   6   6     9314.24     7959.77    474.68 o 
   5   6   6      198.97       16.72     93.05 o 
   6   6   6       58.09       81.17     67.05 o 
   7   6   6       77.66       95.90     69.21 o 
   8   6   6      292.83      308.69     36.75 o 
   9   6   6        5.91       62.64     27.47 o 
  10   6   6     1757.54     2240.03     86.31 o 
  -7   7   6     1593.23     1704.63    128.66 o 
  -6   7   6      680.05      615.70    110.86 o 
  -5   7   6      307.21      269.09     54.88 o 
  -4   7   6      166.14      194.55     53.93 o 
  -3   7   6    10221.91     9339.70    398.56 o 
  -2   7   6      675.81      567.93     83.20 o 
  -1   7   6       25.54       13.49     70.15 o 
   1   7   6     2401.08     2217.83    253.70 o 
   2   7   6     3541.16     2946.21    262.42 o 
   3   7   6      941.31      813.42    157.74 o 
   4   7   6     2342.52     1602.86    182.46 o 
   5   7   6     5054.44     3333.66    259.51 o 
   6   7   6      282.26      178.18     41.65 o 
   7   7   6     1815.76     1452.56    110.21 o 
   8   7   6     1868.84     2274.48     93.03 o 
   9   7   6      294.57      426.03     38.51 o 
  10   7   6      414.33      531.96     36.73 o 
  -6   8   6       91.64       93.19     44.54 o 
  -5   8   6     2933.37     2919.05    160.29 o 
  -4   8   6      727.80      696.25     61.92 o 
  -3   8   6      486.30      545.87     50.83 o 
  -2   8   6       56.29       13.81     67.13 o 
  -1   8   6    10517.89     9792.34    616.43 o 
   2   8   6     2490.77     1554.16    197.00 o 
   3   8   6     3248.09     1219.04    168.65 o 
   4   8   6     3599.94     2748.48    234.07 o 
   5   8   6      768.48      724.01    124.30 o 
   6   8   6      968.99      863.28     46.72 o 
   7   8   6      377.20      414.00     36.05 o 
   8   8   6        6.01       -0.15     24.89 o 
   9   8   6      235.96      325.23     31.61 o 
  -6   9   6       13.56       35.62     58.15 o 
  -5   9   6     1066.39     1131.09    130.85 o 
  -4   9   6      534.53      532.11    114.85 o 
  -3   9   6     3625.72     3593.05    142.20 o 
  -2   9   6       77.30       74.37    102.76 o 
  -1   9   6     1300.27     1337.28    115.08 o 
   0   9   6      250.82      184.64     77.05 o 
   1   9   6     3741.69     3700.36    176.24 o 
   2   9   6      459.50      346.01    111.22 o 
   3   9   6     3199.16     2315.60    121.19 o 
   4   9   6      538.76      647.66     59.31 o 
   5   9   6     1098.02      875.21    133.75 o 
   6   9   6      131.60       37.38     35.49 o 
   7   9   6      375.52      314.65     38.01 o 
   8   9   6     2071.91     2525.35    173.73 o 
   9   9   6      373.08      588.72     90.50 o 
  -5  10   6     2469.34     2824.08    194.09 o 
  -3  10   6     3614.27     3703.40    204.83 o 
  -2  10   6       25.74        5.92    106.32 o 
  -1  10   6     1040.19     1156.95    174.82 o 
   0  10   6      368.75      413.14     75.86 o 
   1  10   6     2372.07     2353.98    135.61 o 
   2  10   6      139.06      165.11     51.74 o 
   3  10   6     2115.05     2074.19    146.84 o 
   4  10   6        9.14       14.42     40.57 o 
   5  10   6      391.36      478.67     53.10 o 
   6  10   6     1009.69      785.72     60.94 o 
   7  10   6       67.88      107.59     65.42 o 
   8  10   6       10.84       68.44     32.17 o 
  -3  11   6     1866.49     1778.05    166.46 o 
  -2  11   6      154.22      173.10     81.30 o 
  -1  11   6     1856.18     1961.96    235.52 o 
   0  11   6     1413.62     1524.98    111.74 o 
   1  11   6      394.67      380.18     74.87 o 
   2  11   6      332.63      410.35     59.00 o 
   3  11   6     1988.97     1826.95    107.30 o 
   4  11   6      142.94      118.29     44.98 o 
   5  11   6      309.50      325.44     59.24 o 
   6  11   6      209.57      176.37     39.17 o 
   7  11   6     1709.69     1572.33    149.75 o 
  -3  12   6     4114.64     4206.69    244.25 o 
  -2  12   6       23.92      118.39     87.77 o 
  -1  12   6        5.59      111.44    103.12 o 
   0  12   6      101.57      162.36     65.42 o 
   1  12   6     2797.98     3004.37    153.17 o 
   2  12   6      508.98      446.33     67.60 o 
   3  12   6       19.12       41.43     48.70 o 
   4  12   6      307.35      280.88     58.15 o 
   5  12   6     1088.71     1041.93     70.58 o 
   6  12   6     1338.85     1267.50    171.19 o 
  -2  13   6       54.28       55.25     87.96 o 
  -1  13   6     4207.38     4571.60    316.21 o 
   0  13   6      194.99      181.73     62.52 o 
   1  13   6      225.81      272.52     84.69 o 
   2  13   6      134.53      183.18     53.07 o 
   3  13   6      360.11      404.17     57.43 o 
   4  13   6      541.28      620.79     62.52 o 
   5  13   6      341.04      194.81     41.43 o 
   1  14   6     2527.20     3296.58    173.73 o 
   2  14   6        1.93       46.52     40.71 o 
   3  14   6      221.28      198.45     42.89 o 
   4  14   6       35.94       70.51     33.44 o 
  -3 -12   7       53.78      -28.35     37.07 o 
  -2 -12   7       61.18        2.91     42.16 o 
  -1 -12   7      172.77      108.31     50.88 o 
   0 -12   7     2445.21     2319.60    138.84 o 
   1 -12   7      104.27       50.16     47.98 o 
   2 -12   7        9.57      -98.86     98.86 o 
  -4 -11   7       50.61       56.70     37.07 o 
  -3 -11   7       29.53      -44.34     44.34 o 
  -2 -11   7     1983.44     1963.41    129.39 o 
  -1 -11   7      387.40      394.72     66.88 o 
   0 -11   7      303.68      227.46     94.50 o 
   1 -11   7     1606.37     1335.71    349.29 o 
   2 -11   7      961.82      896.29    150.47 o 
   3 -11   7      417.69      419.30     70.91 o 
  -4 -10   7     2676.95     2404.65    136.66 o 
  -3 -10   7      621.90      622.24     71.24 o 
  -2 -10   7      271.21      282.77     63.24 o 
  -1 -10   7        7.75      -32.71     55.25 o 
   0 -10   7      323.01      306.03     66.88 o 
   1 -10   7      858.86      590.68    144.29 o 
   2 -10   7      538.22      446.65     82.51 o 
   3 -10   7      486.19      351.76     69.11 o 
   4 -10   7     2061.38     2203.29    160.65 o 
  -3  -9   7        4.14       73.42     53.79 o 
  -2  -9   7     5697.73     5299.97    264.60 o 
  -1  -9   7      440.09      362.01     68.33 o 
   0  -9   7      144.31      164.28     63.97 o 
   1  -9   7      270.80      215.38     63.24 o 
   2  -9   7      970.96      941.63    124.67 o 
   3  -9   7        0.30       54.47    106.13 o 
   4  -9   7       62.32      103.44     71.77 o 
  -4  -8   7     5114.52     5191.66    381.63 o 
  -3  -8   7        6.28      -77.78    125.03 o 
  -2  -8   7      884.75      799.53    170.97 o 
  -1  -8   7        9.53      -15.59     50.68 o 
   0  -8   7     1689.31     1796.71    182.82 o 
   1  -8   7      743.08      752.32    193.36 o 
   2  -8   7     1870.24     1448.58    103.81 o 
   3  -8   7     1743.03     1500.45    133.10 o 
   4  -8   7     1199.84     1191.41    100.95 o 
   6  -8   7     1144.43     1062.76    107.58 o 
  -8  -7   7      633.09      656.41     54.52 o 
  -7  -7   7      480.88      478.01     36.45 o 
  -6  -7   7      936.11      940.63     77.78 o 
  -5  -7   7     1103.42      503.03    149.02 o 
  -4  -7   7     1927.00     1764.23    228.25 o 
  -3  -7   7        5.40       32.71    111.22 o 
  -2  -7   7     2517.69     2470.90    388.18 o 
  -1  -7   7     2302.63     2355.69    591.71 o 
   0  -7   7     4647.10     5185.12    425.98 o 
   1  -7   7      122.83       35.73     74.87 o 
   2  -7   7     4162.00     4377.60    174.29 o 
   3  -7   7       66.72      123.71    160.65 o 
   4  -7   7     2287.56     1977.09    245.10 o 
   5  -7   7       95.76      189.73     87.96 o 
   6  -7   7       21.63      114.85     79.23 o 
   7  -7   7      123.82       62.52     48.70 o 
  -8  -6   7      352.25      357.68     30.83 o 
  -7  -6   7        7.59      -24.14     24.14 o 
  -6  -6   7      854.39      781.44     69.06 o 
  -5  -6   7       11.60       21.81    120.67 o 
  -4  -6   7     1188.97     1450.93    204.26 o 
  -3  -6   7      116.55      220.26    117.76 o 
  -2  -6   7     6167.93     6975.17    341.95 o 
  -1  -6   7      380.14      539.60    112.14 o 
   0  -6   7      693.64      637.97    116.84 o 
   1  -6   7      408.70      442.69    155.56 o 
   2  -6   7     5309.84     5730.38    292.48 o 
   3  -6   7      105.21      131.54     99.72 o 
   4  -6   7      384.84      374.34     50.36 o 
   5  -6   7      945.34      732.89     82.79 o 
   6  -6   7     2484.22     2254.51    128.06 o 
   7  -6   7      997.56     1018.62     67.33 o 
  -8  -5   7     1753.37     1843.04     77.60 o 
  -7  -5   7       51.42      102.56     29.55 o 
  -6  -5   7      117.19      111.77     81.78 o 
  -5  -5   7      144.60      237.70    122.85 o 
  -4  -5   7     2363.74     2537.68    239.88 o 
  -3  -5   7     1028.31      990.07    163.56 o 
  -2  -5   7      575.33      604.89    106.90 o 
  -1  -5   7       33.63        3.96     77.08 o 
   0  -5   7    11487.86    13335.37    568.52 o 
   1  -5   7      399.12      481.22    150.47 o 
   2  -5   7      429.68      435.89     93.89 o 
   3  -5   7     1553.90     1623.21    143.63 o 
   4  -5   7     4223.63     4780.02    194.82 o 
   5  -5   7      536.74      528.80    111.10 o 
   6  -5   7      300.84      308.87     86.87 o 
   7  -5   7      188.20      306.72     79.23 o 
   8  -5   7     1826.57     1729.34    134.48 o 
  -9  -4   7      510.71      470.01     33.64 o 
  -8  -4   7       17.22       41.50     28.35 o 
  -7  -4   7      455.16      624.26     48.83 o 
  -6  -4   7     4317.67     4059.51    132.59 o 
  -5  -4   7     3918.56     3471.93    328.57 o 
  -4  -4   7        2.57      -90.14     90.14 o 
  -3  -4   7       77.48       12.36     95.95 o 
  -2  -4   7    11841.40    12485.78    525.70 o 
  -1  -4   7     7403.15     8680.76    400.53 o 
   0  -4   7       41.93        4.14     80.90 o 
   1  -4   7      279.58      282.85     91.49 o 
   2  -4   7    19213.18    19408.56    611.24 o 
   3  -4   7        1.49        9.21     80.23 o 
   4  -4   7     1930.15     1945.96    204.99 o 
   5  -4   7      547.41      465.89     56.98 o 
   6  -4   7     3002.24     2561.50    108.29 o 
   7  -4   7       57.37       82.17     51.61 o 
   8  -4   7       35.31       15.99     69.78 o 
   9  -4   7      698.44      663.68     75.60 o 
  -9  -3   7      884.30      850.90     47.77 o 
  -8  -3   7     1734.49     1663.46     77.86 o 
  -7  -3   7       10.38        2.94     37.00 o 
  -6  -3   7        5.89       -8.77     31.86 o 
  -5  -3   7      485.20      655.68    147.56 o 
  -4  -3   7    13005.49    12181.73    695.66 o 
  -3  -3   7       35.04      173.73     96.68 o 
  -2  -3   7     1738.46     1634.68    171.98 o 
  -1  -3   7     7387.17     7303.94    332.09 o 
   0  -3   7    21124.32    24089.50   1328.08 o 
   1  -3   7      134.55      128.30     84.81 o 
   2  -3   7     1656.07     1359.70    159.56 o 
   3  -3   7      857.49      825.72    103.49 o 
   6  -3   7     2483.78     1954.76    120.46 o 
   7  -3   7      367.18      281.41     57.23 o 
   9  -3   7      161.49      244.97     70.51 o 
  -9  -2   7        6.21       41.36     24.14 o 
  -8  -2   7       35.54      -24.47     36.90 o 
  -7  -2   7     1475.15     1439.36     97.44 o 
  -6  -2   7     2473.22     2374.32     93.96 o 
  -5  -2   7     1162.17      890.48    149.02 o 
  -4  -2   7     6698.13     6432.52    407.08 o 
  -3  -2   7     4922.59     4476.24    218.34 o 
  -2  -2   7    23315.67    22988.96    958.08 o 
  -1  -2   7      464.98      573.13     72.90 o 
   0  -2   7     2445.03     2089.08    151.26 o 
   1  -2   7     2239.00     2622.70    232.61 o 
   2  -2   7     3684.67     4107.33    306.76 o 
   3  -2   7      131.11      159.93     96.63 o 
   4  -2   7     2794.18     2456.99    300.22 o 
   5  -2   7     3549.39     3487.76    389.63 o 
   6  -2   7     4109.38     3076.95    153.68 o 
   7  -2   7     1018.43      886.38     61.02 o 
   8  -2   7      625.74      543.01    101.77 o 
  -9  -1   7     1173.95     1068.32     51.70 o 
  -8  -1   7      777.07      814.44     53.87 o 
  -7  -1   7        3.98       14.83     31.56 o 
  -6  -1   7      315.44      233.56     39.10 o 
  -5  -1   7      351.74      303.13    112.67 o 
  -4  -1   7     1287.05     1572.33    186.09 o 
  -3  -1   7      803.41      994.59    169.01 o 
  -2  -1   7     3174.39     3392.79    172.59 o 
  -1  -1   7       13.06       93.07     57.07 o 
   0  -1   7    18890.09    20898.96    811.26 o 
   1  -1   7       27.93      186.63     93.48 o 
   2  -1   7    14731.03    15657.51    689.28 o 
   3  -1   7      629.98      556.16    112.11 o 
   4  -1   7      999.82     1377.51    239.16 o 
   5  -1   7      258.43       37.80    154.11 o 
   6  -1   7     3373.23     2338.50    332.93 o 
   7  -1   7      779.19      831.88     66.01 o 
   8  -1   7       44.95       14.90     57.59 o 
   9  -1   7       17.62      273.32     73.42 o 
  -9   0   7       11.26       25.82     35.71 o 
  -8   0   7      134.68      237.70     38.48 o 
  -7   0   7     2722.32     2328.21     89.08 o 
  -6   0   7     1271.42     1301.20     67.13 o 
  -5   0   7     1213.98     1376.06    180.28 o 
  -4   0   7    18654.13    19674.09   1068.57 o 
  -3   0   7       63.88      131.02     87.23 o 
  -2   0   7     5087.56     4792.94    213.82 o 
  -1   0   7     3446.73     3897.53    152.66 o 
   0   0   7    15258.33    17256.39    545.41 o 
   1   0   7     2880.61     3406.87    243.93 o 
   2   0   7      678.99      666.06    104.39 o 
   3   0   7       42.02       60.68     89.61 o 
   4   0   7     7230.63     7162.37    478.31 o 
   5   0   7      569.10      274.78    175.91 o 
   6   0   7     1037.29      815.60    239.88 o 
   7   0   7     1083.84     1162.70    239.52 o 
   9   0   7     1357.66     1554.88    150.47 o 
  10   0   7      184.85      130.12     60.33 o 
  -9   1   7     1146.29     1094.01     88.68 o 
  -8   1   7      382.93      280.52    105.26 o 
  -7   1   7      170.92      121.05     86.33 o 
  -6   1   7     4131.65     3704.06    148.38 o 
  -5   1   7     1618.51     1649.77    324.93 o 
  -4   1   7     1391.36     1113.55    294.04 o 
  -3   1   7     1609.18     1650.62    125.95 o 
  -2   1   7      604.32      487.56     72.27 o 
  -1   1   7      527.50      395.61     58.27 o 
   0   1   7      289.08      511.45     64.11 o 
   1   1   7     2926.66     2656.18    111.84 o 
   2   1   7    26250.98    25868.96    851.41 o 
   3   1   7     4074.56     4218.96    186.96 o 
   4   1   7      182.14      158.06     66.21 o 
   5   1   7     1713.21     1335.73    146.02 o 
   6   1   7     6000.42     5013.32    288.13 o 
   7   1   7     1697.90     1379.19    163.56 o 
   9   1   7      110.81      689.85    111.95 o 
  10   1   7      647.14      644.58     60.00 o 
  -8   2   7      639.27      505.04     75.23 o 
  -7   2   7     2093.65     1766.71    115.89 o 
  -6   2   7       20.05      -21.12     63.48 o 
  -5   2   7     1969.62     1913.77    134.89 o 
  -4   2   7     7242.03     6357.26    282.95 o 
  -3   2   7     1211.22     1100.42    105.77 o 
  -2   2   7     1140.87     1215.31    143.57 o 
  -1   2   7     1103.78     1118.28     69.44 o 
   0   2   7    38435.12    37236.11    898.91 o 
   1   2   7      363.41      218.09     47.91 o 
   2   2   7      457.52      780.81    126.47 o 
   3   2   7      352.51      372.28     66.83 o 
   4   2   7    10687.82     9323.69    345.19 o 
   5   2   7     1644.93     1609.86    154.82 o 
   6   2   7     1348.69     1054.84    279.86 o 
   7   2   7       76.89       34.70     73.91 o 
   8   2   7     3800.60     3538.93    134.41 o 
   9   2   7      486.40      472.09     63.24 o 
  10   2   7      119.36      112.67     81.42 o 
  -8   3   7      415.64      516.11    101.04 o 
  -7   3   7      373.57      277.73     71.61 o 
  -6   3   7     3748.88     3334.17    154.59 o 
  -5   3   7     1202.03     1063.68    152.62 o 
  -4   3   7      101.76       69.47     62.72 o 
  -3   3   7      479.55      748.85    101.77 o 
  -2   3   7    16408.89    14801.87    542.41 o 
  -1   3   7     1732.31     1920.11     87.14 o 
   0   3   7     1591.00     1562.24    123.60 o 
   1   3   7     5989.43     5796.20    167.16 o 
   2   3   7    11306.34    11223.66    399.56 o 
   3   3   7       18.64        5.42     59.85 o 
   4   3   7      326.99      245.80     91.30 o 
   5   3   7     3510.99     3335.24    214.84 o 
   6   3   7     7308.84     6962.68    361.85 o 
   7   3   7        0.60       18.08     56.24 o 
   8   3   7      145.93      112.07     34.34 o 
   9   3   7      466.79      539.67     47.26 o 
  10   3   7      586.87      740.64     45.39 o 
  -7   4   7      151.79      349.65     95.23 o 
  -6   4   7     1350.73     1248.28     68.80 o 
  -5   4   7     9451.78     8168.14    206.83 o 
  -4   4   7     2884.06     2603.60    149.24 o 
  -3   4   7       90.47      114.35     74.51 o 
  -2   4   7     2136.07     1862.45    186.45 o 
  -1   4   7     7485.04     7173.13    239.96 o 
   0   4   7    20854.62    21622.54    583.26 o 
   1   4   7     1247.59     1553.36    102.20 o 
   2   4   7      177.73      176.84     69.16 o 
   3   4   7      222.83      242.58     70.79 o 
   4   4   7     7448.60     6645.38    304.29 o 
   5   4   7       34.09      -45.11     84.08 o 
   6   4   7     2251.54     2314.50    211.43 o 
   7   4   7     1182.02     1040.80     60.18 o 
   8   4   7      476.34      443.05     44.12 o 
   9   4   7      175.49      144.84     56.34 o 
  10   4   7     1027.06     1535.51     85.41 o 
  -8   5   7      419.41      280.59     85.05 o 
  -6   5   7      726.30      664.09     59.99 o 
  -5   5   7     5402.93     4488.48    141.28 o 
  -4   5   7     1617.65     1334.33     74.91 o 
  -3   5   7     5894.42     5709.96    353.28 o 
  -2   5   7     5642.55     5312.93    240.72 o 
  -1   5   7      692.91      667.56     71.96 o 
   0   5   7     7065.30     6780.93    289.50 o 
   1   5   7      525.15      298.76    154.83 o 
   2   5   7     9526.26     8636.47    405.65 o 
   3   5   7     1103.80     1446.10    134.61 o 
   4   5   7     9713.27     9083.59    531.02 o 
   5   5   7      943.05     1078.81    193.72 o 
   6   5   7     2598.38     2486.63    330.02 o 
   7   5   7      183.69      140.75     37.11 o 
   8   5   7      891.29      837.52     57.30 o 
   9   5   7      846.95      877.92     57.03 o 
  10   5   7      186.31      232.00     32.38 o 
  -7   6   7      102.92      -34.89     76.33 o 
  -6   6   7      443.03      540.38     69.45 o 
  -5   6   7       96.45       71.19     55.51 o 
  -4   6   7      358.16      407.91     55.95 o 
  -3   6   7       63.19      -71.97     71.97 o 
  -2   6   7    14802.09    14063.49    563.60 o 
  -1   6   7     2825.77     2345.77    220.26 o 
   0   6   7      973.01     1094.41    116.35 o 
   1   6   7      183.78      106.13    155.56 o 
   2   6   7     3277.61     2721.59    260.96 o 
   3   6   7      536.53      664.40    148.29 o 
   4   6   7     1939.25     1932.64    170.46 o 
   5   6   7      333.32      242.06    113.40 o 
   6   6   7     4008.57     3490.50    318.30 o 
   7   6   7      379.53      359.34     58.14 o 
   8   6   7       89.42      146.24     32.33 o 
   9   6   7      359.00      396.71     39.26 o 
  10   6   7      948.34     1291.65     60.13 o 
  -7   7   7     2250.49     2492.61    154.11 o 
  -6   7   7      373.19      340.89     57.30 o 
  -5   7   7      254.43      187.31     52.61 o 
  -4   7   7     3271.16     3030.83    128.75 o 
  -3   7   7      990.26      927.99     72.12 o 
  -2   7   7      268.24      237.46     70.76 o 
  -1   7   7       76.61      175.91    118.49 o 
   0   7   7    10985.16     9696.39    597.53 o 
   1   7   7      455.04      228.98    162.10 o 
   2   7   7       23.94       50.16    128.66 o 
   3   7   7       41.86       20.35    125.03 o 
   4   7   7    15905.25    13066.48   1168.16 o 
   5   7   7      245.87      367.09    129.39 o 
   6   7   7     1018.32      874.16     56.64 o 
   7   7   7      648.53      649.56     48.70 o 
   8   7   7     2988.65     3235.00    121.28 o 
   9   7   7      179.10      202.89     33.22 o 
  10   7   7        0.14       10.94     21.52 o 
  -6   8   7      284.69      267.29     45.00 o 
  -5   8   7      965.29     1072.75     78.23 o 
  -4   8   7     1290.61     1178.57     72.91 o 
  -3   8   7      717.76      601.60     56.99 o 
  -2   8   7     3150.86     3327.60    204.97 o 
  -1   8   7     1839.86     2339.96    240.61 o 
   0   8   7       62.65      201.96     81.02 o 
   1   8   7      377.34      588.81    123.58 o 
   2   8   7    13585.48    10690.81    646.23 o 
   3   8   7      627.57      579.23    179.19 o 
   4   8   7       99.09      170.26     70.88 o 
   5   8   7       21.40       42.05     39.66 o 
   6   8   7     2555.39     2273.88     82.77 o 
   7   8   7      634.10      676.58     47.68 o 
   8   8   7      402.52      448.41     37.72 o 
   9   8   7      301.72      513.07     85.64 o 
  -5   9   7     1710.94     1657.38    147.56 o 
  -3   9   7      647.06      630.09     78.10 o 
  -2   9   7       67.56      113.91    101.00 o 
  -1   9   7       14.72       43.84     75.96 o 
   0   9   7     4621.05     4365.24    205.92 o 
   1   9   7       26.64       21.76     54.85 o 
   2   9   7     2492.48     2195.20    125.73 o 
   3   9   7       45.09      -32.81     40.10 o 
   4   9   7    10787.70     7889.75    526.65 o 
   5   9   7        5.56       17.56     61.79 o 
   6   9   7      202.40      228.35     68.69 o 
   7   9   7       59.61      144.82     38.04 o 
   8   9   7     3265.71     3285.78    209.35 o 
   9   9   7      136.11      132.04     32.35 o 
  -5  10   7      226.57      266.78     82.14 o 
  -3  10   7      301.11      380.41    105.77 o 
  -2  10   7     1768.65     1968.46    132.78 o 
  -1  10   7      158.19      -66.88    148.29 o 
   0  10   7      472.69      602.78     86.00 o 
   1  10   7     1719.01     1726.54    115.95 o 
   2  10   7     9167.95     8504.54    650.59 o 
   3  10   7      292.72      204.07     54.25 o 
   4  10   7      875.80      668.83     82.87 o 
   5  10   7        4.09      -17.46     36.38 o 
   6  10   7      497.36      531.45     85.41 o 
   7  10   7      106.97       57.40     51.25 o 
   8  10   7      658.55      896.26     62.88 o 
  -3  11   7      145.26      216.62    107.58 o 
  -2  11   7      532.52      630.58     87.08 o 
  -1  11   7      892.38      800.34    173.73 o 
   0  11   7     3336.93     3608.00    181.52 o 
   1  11   7       84.70       21.08     61.79 o 
   2  11   7     1950.61     2064.03    120.75 o 
   3  11   7      335.54      329.73     55.80 o 
   4  11   7     2551.64     2224.22    118.20 o 
   5  11   7      712.22      617.70     59.57 o 
   6  11   7     2216.74     2009.91    100.69 o 
   7  11   7       60.06      104.08     64.33 o 
   8  11   7      635.01      571.36     50.88 o 
  -2  12   7      782.08      809.96     97.81 o 
  -1  12   7        0.20      -57.81     97.60 o 
   0  12   7     2214.72     2113.68    306.03 o 
   1  12   7      576.57      638.10     74.75 o 
   2  12   7     3017.37     2696.87    162.83 o 
   3  12   7        4.57       30.69     41.80 o 
   4  12   7     3404.65     3037.99    136.73 o 
   5  12   7       50.23       12.86     36.99 o 
   6  12   7      435.68      368.30     53.79 o 
   7  12   7       39.85       84.32     32.71 o 
  -2  13   7     1290.45     1493.82    124.30 o 
  -1  13   7      889.38      945.86     97.60 o 
   0  13   7      390.40      284.95     64.70 o 
   1  13   7     1142.52      929.58    205.72 o 
   2  13   7     1843.22     1856.55    124.30 o 
   3  13   7       30.98       11.63     45.07 o 
   4  13   7      401.24      270.41     48.70 o 
   5  13   7       35.82      -33.44     33.44 o 
   1  14   7     1408.44     1645.75    107.58 o 
   2  14   7       47.05        1.45     38.53 o 
   3  14   7       67.80       77.78     37.80 o 
   4  14   7     2489.96     2279.62    120.67 o 
  -3 -12   8      512.52      503.03     46.52 o 
  -2 -12   8      172.03      202.08     44.34 o 
  -1 -12   8     2302.22     2187.30    128.66 o 
   0 -12   8      349.45      421.61     58.88 o 
  -4 -11   8        3.20        5.09     29.80 o 
  -3 -11   8      459.70      467.41     58.15 o 
  -2 -11   8      722.29      629.51     71.24 o 
  -1 -11   8     1215.65     1230.68    101.77 o 
   0 -11   8      448.26      415.80     69.06 o 
   1 -11   8     1187.57     1115.10     96.68 o 
   2 -11   8       58.42      147.56    117.03 o 
   3 -11   8      146.14      102.50     75.60 o 
  -4 -10   8      121.93      100.31     41.43 o 
  -3 -10   8        8.05       55.25     48.70 o 
  -2 -10   8      546.98      519.75     71.97 o 
  -1 -10   8     1930.98     1748.24    127.94 o 
   0 -10   8      418.80      402.71     70.51 o 
   1 -10   8      657.64      443.38     93.41 o 
   2 -10   8       89.24      135.19     59.12 o 
   3 -10   8     4138.82     4782.20    208.18 o 
   4 -10   8       82.73       28.35     69.78 o 
  -5  -9   8       40.04       17.45     35.62 o 
  -4  -9   8      808.46      950.81     80.69 o 
  -3  -9   8     3659.74     3268.96    179.55 o 
  -2  -9   8     1650.27     1597.04    119.94 o 
  -1  -9   8       56.61        9.45     55.25 o 
   0  -9   8      638.35      678.94     84.32 o 
   1  -9   8     4182.86     3603.16    342.02 o 
   2  -9   8       27.12       22.23     70.87 o 
   3  -9   8      359.93      335.76     92.78 o 
   4  -9   8      594.98      593.10     75.58 o 
  -7  -8   8      186.09      266.05     34.89 o 
  -6  -8   8      348.71      310.39     42.89 o 
  -5  -8   8     2609.79     2417.01    133.03 o 
  -4  -8   8       98.95       56.59     48.28 o 
  -3  -8   8        7.38       -5.92     56.34 o 
  -2  -8   8     2057.56     1702.68    345.65 o 
  -1  -8   8      836.73      622.90     75.48 o 
   0  -8   8       21.86      126.81     69.06 o 
   1  -8   8      739.83      677.95     86.14 o 
   2  -8   8     1870.63     1494.39    104.86 o 
   3  -8   8     2296.89     2027.48    440.88 o 
   4  -8   8      898.85      701.82     84.01 o 
   6  -8   8        3.21      114.85     61.79 o 
  -8  -7   8     1438.32     1625.39     87.23 o 
  -7  -7   8      143.07      148.73     24.89 o 
  -6  -7   8       53.75       31.98     37.80 o 
  -5  -7   8      109.10      119.38     57.43 o 
  -4  -7   8     4635.29     4117.95    178.25 o 
  -3  -7   8     2779.26     2629.67    289.31 o 
  -2  -7   8      463.38      297.56     55.65 o 
  -1  -7   8      789.75      700.37     67.37 o 
   0  -7   8      858.80      869.43    119.58 o 
   1  -7   8     2912.35     2794.82    370.00 o 
   2  -7   8       77.18       47.56     55.85 o 
   3  -7   8     3055.71     3151.20    194.81 o 
   4  -7   8       24.07       26.53     65.98 o 
   5  -7   8       40.95      -71.24     82.87 o 
   6  -7   8      243.80      210.81     77.05 o 
   7  -7   8     2171.40     1799.13    111.95 o 
  -8  -6   8      230.34      254.67     27.99 o 
  -7  -6   8       27.75       49.43     52.34 o 
  -6  -6   8     4378.77     4107.10    204.99 o 
  -5  -6   8     3381.73     3193.52    329.66 o 
  -4  -6   8       51.53       19.63    114.85 o 
  -3  -6   8      769.09      639.69    155.56 o 
  -2  -6   8     1520.12     1499.14    160.15 o 
  -1  -6   8     1326.00     1122.19    146.84 o 
   0  -6   8      640.99      777.45    124.45 o 
   1  -6   8     8839.00     8238.19    580.81 o 
   2  -6   8     1999.58     1497.81    144.73 o 
   3  -6   8     1136.88     1144.35    118.52 o 
   4  -6   8      735.02      698.41     69.39 o 
   5  -6   8     2197.82     2085.82    103.02 o 
   6  -6   8       65.21      162.39     55.58 o 
   7  -6   8     1128.09     1166.71     95.23 o 
  -8  -5   8     1091.32     1063.80     53.45 o 
  -7  -5   8       41.36       79.28     27.23 o 
  -6  -5   8       56.11      102.06     41.87 o 
  -5  -5   8      884.95      663.77     90.50 o 
  -4  -5   8     8748.86     7992.49    502.30 o 
  -3  -5   8       11.68      -43.62     98.13 o 
  -2  -5   8     2799.07     2647.92    287.13 o 
  -1  -5   8     4775.52     4977.33    266.21 o 
   0  -5   8      134.88      278.52     99.86 o 
   1  -5   8     4461.80     4939.42    392.54 o 
   2  -5   8      287.01      244.95     90.70 o 
   3  -5   8     2735.07     3020.02    200.65 o 
   4  -5   8      244.58      225.40     69.99 o 
   5  -5   8        8.83      -63.76     71.67 o 
   6  -5   8      138.71       51.47     58.78 o 
   7  -5   8     1817.72     1486.90    115.94 o 
   8  -5   8      139.91      121.40     60.33 o 
  -8  -4   8      641.90      786.35     48.80 o 
  -7  -4   8      944.76     1173.44     65.26 o 
  -6  -4   8     1565.23     1478.31     85.44 o 
  -5  -4   8      637.88      605.66     61.25 o 
  -4  -4   8       18.48      141.02    109.76 o 
  -3  -4   8     5830.63     6364.91    409.98 o 
  -2  -4   8     1457.14     1543.88    153.74 o 
  -1  -4   8      686.34      727.94    131.94 o 
   0  -4   8     4937.91     5526.92    284.08 o 
   1  -4   8     5250.54     5726.45    292.68 o 
   2  -4   8     4467.33     5257.38    266.59 o 
   3  -4   8      146.59      147.85     89.24 o 
   4  -4   8        1.08      -12.36    112.67 o 
   5  -4   8     6345.67     5597.83    326.39 o 
   6  -4   8       10.82       -5.51     57.84 o 
   7  -4   8      115.59      113.43     69.06 o 
   8  -4   8       59.60      108.31     70.51 o 
  -9  -3   8       16.91      -17.05     18.24 o 
  -8  -3   8     1125.26     1050.05     59.57 o 
  -7  -3   8      465.88      446.29     54.88 o 
  -6  -3   8     1497.47     1553.16     74.73 o 
  -5  -3   8       76.53       -2.47     41.44 o 
  -4  -3   8     3584.70     3795.98    286.41 o 
  -3  -3   8      616.99      657.14    133.75 o 
  -2  -3   8     2137.41     1876.73    206.08 o 
  -1  -3   8     9433.54    10000.20    433.70 o 
   0  -3   8     7553.06     8661.36    390.51 o 
   1  -3   8     3424.59     3343.56    393.63 o 
   2  -3   8     1694.42     1953.20    149.51 o 
   3  -3   8     9050.23     9276.48    416.01 o 
   5  -3   8       94.98      119.05     48.53 o 
   6  -3   8      596.57      464.79     55.37 o 
   7  -3   8     2528.97     2290.80    114.87 o 
   8  -3   8       88.92       42.89     78.51 o 
   9  -3   8      282.91      165.74     66.15 o 
  -9  -2   8       74.25       82.32     22.83 o 
  -8  -2   8     2451.15     2471.61     91.75 o 
  -7  -2   8      226.23      208.30     99.22 o 
  -6  -2   8     1966.31     1701.54    139.85 o 
  -5  -2   8     1247.41     1302.63     89.20 o 
  -4  -2   8     3335.89     3630.24    273.32 o 
  -3  -2   8     3686.61     3732.73    269.69 o 
  -2  -2   8      475.76      450.34     90.14 o 
  -1  -2   8      141.24       63.64     60.32 o 
   0  -2   8     6221.49     6650.99    493.94 o 
   1  -2   8     3510.74     3235.69    442.69 o 
   2  -2   8     2003.70     2085.53    245.70 o 
   3  -2   8      549.44      616.81     98.27 o 
   4  -2   8     6195.24     5988.37    506.66 o 
   5  -2   8     9616.35     9958.80    755.27 o 
   6  -2   8      219.19      195.73     62.85 o 
   7  -2   8      440.22      526.41     52.24 o 
   8  -2   8      543.35      439.79     81.42 o 
  -9  -1   8       94.52       86.50     35.62 o 
  -8  -1   8      991.18      889.10     54.80 o 
  -7  -1   8       15.30       31.77     52.78 o 
  -6  -1   8     4477.37     4435.00    146.06 o 
  -5  -1   8     1337.87     1321.14    178.10 o 
  -4  -1   8       39.23      -26.90     90.14 o 
  -3  -1   8       21.32       92.32     86.50 o 
  -2  -1   8    14880.62    13712.76    923.92 o 
  -1  -1   8     2599.44     2791.95    132.75 o 
   0  -1   8     1055.41     1131.38    174.83 o 
   1  -1   8     3967.45     4151.44    335.11 o 
   2  -1   8     4379.08     4522.90    353.28 o 
   3  -1   8      837.56      711.47    123.12 o 
   4  -1   8      261.32      388.68    113.85 o 
   5  -1   8     3827.04     3670.95    389.63 o 
   6  -1   8     1076.28     1025.43    329.66 o 
   7  -1   8      568.08      617.44     52.64 o 
   8  -1   8        6.24       27.62     85.78 o 
   9  -1   8      771.37      742.19     84.32 o 
  -8   0   8     1850.44     1690.56     70.21 o 
  -7   0   8      172.13      147.42     46.38 o 
  -6   0   8       97.71       76.01     33.96 o 
  -5   0   8     1602.88     1326.39     91.46 o 
  -4   0   8    13266.92    13275.74    749.45 o 
  -3   0   8      641.41      876.58    143.20 o 
  -2   0   8     3615.91     3930.18    189.08 o 
  -1   0   8     1271.11     1320.16    102.13 o 
   0   0   8    13979.86    14326.82    552.52 o 
   1   0   8       42.87      127.94    127.94 o 
   2   0   8      439.18      137.39    125.76 o 
   3   0   8     5195.04     5715.83    306.73 o 
   4   0   8     1564.72     1207.86    148.74 o 
   5   0   8     1474.95     1069.30    230.43 o 
   6   0   8      266.51      250.06    198.45 o 
   7   0   8     4750.61     3830.37    364.19 o 
   8   0   8      245.93      255.65     62.99 o 
   9   0   8      631.84      523.78     63.34 o 
  10   0   8       15.47       90.14     53.79 o 
  -8   1   8       75.46      202.91    110.13 o 
  -7   1   8       97.93       73.80     86.14 o 
  -6   1   8     4547.46     3718.03    149.07 o 
  -5   1   8      156.40      185.25     47.81 o 
  -4   1   8      173.43      139.75     70.62 o 
  -3   1   8       66.76       39.98     79.96 o 
  -2   1   8    12488.32    11246.83    427.76 o 
  -1   1   8       10.84        4.49     51.37 o 
   0   1   8     2268.62     2186.57    144.41 o 
   1   1   8    14418.73    16069.80    606.03 o 
   2   1   8     1490.04     1808.58    125.09 o 
   3   1   8     5664.71     5815.19    239.73 o 
   4   1   8     2156.54     1688.89    119.14 o 
   5   1   8     4526.02     3913.62    241.07 o 
   6   1   8      752.70      471.77    227.53 o 
   7   1   8      345.58      193.36    231.89 o 
   8   1   8      990.70     1019.14    134.48 o 
   9   1   8     3085.90     3132.30    221.71 o 
  10   1   8      111.56       43.42     45.31 o 
  -8   2   8     1601.48     1532.49    108.36 o 
  -7   2   8      108.77      -38.25     92.73 o 
  -6   2   8     1709.96     1532.98    146.17 o 
  -5   2   8     2018.80     2111.25    149.03 o 
  -4   2   8    14954.84    14315.16    578.95 o 
  -3   2   8     1009.23     1122.87    145.38 o 
  -2   2   8      410.37      340.25     68.65 o 
  -1   2   8     9002.06     8880.63    289.13 o 
   0   2   8    14378.40    15385.50    501.57 o 
   1   2   8     1657.76     1777.09    150.15 o 
   2   2   8     4542.57     4858.70    184.20 o 
   3   2   8     8361.54     7330.13    282.98 o 
   4   2   8     1227.13     1350.02    116.59 o 
   5   2   8      793.73      698.75    377.63 o 
   6   2   8      501.11      549.47    132.43 o 
   7   2   8     4390.78     3365.22    166.78 o 
   9   2   8        1.50      275.50    103.22 o 
  10   2   8       35.07      114.42     51.21 o 
  -8   3   8      202.36       60.33     82.14 o 
  -7   3   8      169.81       95.88     68.27 o 
  -6   3   8     2296.79     1591.26    153.87 o 
  -5   3   8      238.17      159.63     44.41 o 
  -4   3   8     1067.96      932.55     93.96 o 
  -3   3   8      334.62      381.64    103.95 o 
  -2   3   8     6175.42     5652.13    200.60 o 
  -1   3   8     1943.09     1810.55     97.76 o 
   0   3   8    14555.44    14991.86    423.07 o 
   1   3   8    23726.93    23699.28    715.32 o 
   2   3   8     2298.71     2261.34    135.03 o 
   3   3   8      709.45      669.62    103.49 o 
   4   3   8       13.36      -25.41     66.71 o 
   5   3   8     7411.31     6219.22    322.79 o 
   6   3   8      424.28      323.48    127.96 o 
   7   3   8      355.53      450.85     52.22 o 
   8   3   8      381.66      383.17     63.61 o 
   9   3   8     2834.05     3168.65    123.10 o 
  10   3   8       31.86       42.30     38.16 o 
  -7   4   8        4.83      -52.34     85.05 o 
  -6   4   8     4126.62     3681.71    156.64 o 
  -5   4   8       66.58       98.14     45.12 o 
  -4   4   8     5666.05     4953.25    231.78 o 
  -3   4   8     2561.85     2239.62    133.84 o 
  -2   4   8     6708.90     6082.29    260.26 o 
  -1   4   8     5658.56     5092.99    184.56 o 
   0   4   8    10471.41    10375.78    343.79 o 
   1   4   8      264.09      242.46     51.71 o 
   2   4   8     6349.91     6216.49    252.74 o 
   3   4   8     3291.08     3081.23    164.13 o 
   4   4   8     2403.79     2336.47    154.68 o 
   5   4   8     1910.74     2198.63    192.89 o 
   6   4   8      741.72      873.19    148.88 o 
   7   4   8     1833.65     1755.96    157.87 o 
   8   4   8      109.29      138.70     34.34 o 
   9   4   8      228.98      275.87     59.61 o 
  10   4   8       90.96       85.93     29.04 o 
  -6   5   8     1211.23     1147.08    111.95 o 
  -5   5   8      456.33      457.14     54.79 o 
  -4   5   8     2174.60     2025.24    105.93 o 
  -3   5   8     1694.50     1631.94    165.74 o 
  -2   5   8     1370.08     1500.25    111.45 o 
  -1   5   8     2124.14     2011.17    113.54 o 
   0   5   8    11657.51    11434.50    377.05 o 
   1   5   8     3687.54     3651.76    306.11 o 
   2   5   8     1938.43     2256.72    207.57 o 
   3   5   8     9077.89     8394.71    373.94 o 
   4   5   8     9933.39     9268.71    409.07 o 
   5   5   8     3808.39     3202.95    220.49 o 
   6   5   8      116.80      139.95     39.01 o 
   7   5   8      642.39      693.24    119.54 o 
   8   5   8      127.45      295.31     40.33 o 
   9   5   8      662.98      757.69     53.94 o 
  10   5   8       83.70       61.55     26.98 o 
  -7   6   8      151.07      175.19     78.51 o 
  -6   6   8     3057.52     2641.20    129.48 o 
  -5   6   8      303.51      247.59     58.05 o 
  -4   6   8       12.42       67.81     44.69 o 
  -3   6   8     1120.56     1000.55     80.81 o 
  -2   6   8    15820.57    15625.02    638.24 o 
  -1   6   8     3548.48     3453.28    196.95 o 
   0   6   8      843.15      785.83     86.79 o 
   1   6   8     2327.15     2132.78    268.23 o 
   2   6   8     4239.95     3841.77    319.12 o 
   3   6   8     1345.77     1495.46    143.79 o 
   4   6   8      129.53      167.71     89.15 o 
   5   6   8     5111.92     4329.67    267.63 o 
   6   6   8     3341.48     3001.41    170.08 o 
   7   6   8      226.73      229.55    137.11 o 
   8   6   8       12.55       25.61     82.14 o 
   9   6   8     1818.21     2184.85     91.23 o 
  10   6   8        6.37       -6.75     22.60 o 
  -7   7   8       43.12       -2.18     52.34 o 
  -6   7   8      101.52      105.54     47.71 o 
  -5   7   8      341.24      324.21     64.77 o 
  -4   7   8     5096.74     4538.90    139.86 o 
  -3   7   8      112.66       62.22     48.66 o 
  -2   7   8        2.32      -99.59    115.58 o 
  -1   7   8     2053.23     1897.50    199.18 o 
   0   7   8     9922.06     8449.72    530.65 o 
   1   7   8        6.86     -125.03    154.83 o 
   2   7   8       44.30      186.82    151.20 o 
   3   7   8     4082.01     3418.66    342.38 o 
   4   7   8     3509.03     3228.52    157.12 o 
   5   7   8     1975.75     1442.85     88.62 o 
   6   7   8      338.10      365.85     41.68 o 
   7   7   8     4396.51     4276.84    152.62 o 
   8   7   8      389.43      514.27     45.44 o 
   9   7   8       52.24       65.84     28.36 o 
  -5   8   8       53.05      122.24     51.96 o 
  -4   8   8      914.22      815.98     73.42 o 
  -3   8   8      518.41      529.28     63.07 o 
  -2   8   8    10263.91     9780.18    276.21 o 
  -1   8   8       94.15      173.73    133.03 o 
   0   8   8      209.22      275.98     80.25 o 
   1   8   8     2703.31     2252.83    171.82 o 
   2   8   8     3169.09     2316.65    344.20 o 
   3   8   8      747.70      742.64    337.65 o 
   4   8   8     2694.72     2322.21    109.56 o 
   5   8   8     2328.63     1773.09     74.75 o 
   6   8   8     1860.09     1586.64     85.62 o 
   7   8   8       32.35       14.21     27.41 o 
   8   8   8      488.58      575.49     41.54 o 
   9   8   8     2408.14     2975.41    128.30 o 
  -5   9   8        1.84      -26.90     79.23 o 
  -3   9   8        6.98      -54.43     83.55 o 
  -2   9   8      242.06      130.19     80.98 o 
  -1   9   8      682.50      732.74    173.01 o 
   0   9   8     5367.45     5604.77    242.75 o 
   1   9   8     1539.62     1416.11    101.12 o 
   2   9   8     2135.86     2003.94    108.10 o 
   3   9   8     2802.03     2414.72    127.47 o 
   4   9   8     2600.11     2145.25    164.00 o 
   5   9   8      189.42      130.65     42.27 o 
   6   9   8      450.99      440.49     50.75 o 
   7   9   8     2410.10     2207.08    108.81 o 
   8   9   8      133.90      169.73     37.59 o 
   9   9   8        2.05       19.76     27.77 o 
  -5  10   8       63.77       44.34     65.42 o 
  -4  10   8     3172.60     2747.03    207.17 o 
  -3  10   8        5.85      -81.42    107.58 o 
  -2  10   8     1853.29     1843.07    219.22 o 
  -1  10   8      501.84      399.81    161.38 o 
   0  10   8     1732.52     1636.34    119.54 o 
   1  10   8     2886.73     3059.13    158.45 o 
   2  10   8     1990.56     2124.22    131.94 o 
   3  10   8      912.74      983.66    171.55 o 
   4  10   8      892.11      659.65     64.53 o 
   5  10   8      927.65      863.90     66.91 o 
   6  10   8       47.92       24.89     36.08 o 
   7  10   8      371.74      368.37     45.26 o 
   8  10   8      692.68      847.94     57.90 o 
  -4  11   8     1780.52     2176.40    172.28 o 
  -3  11   8      316.05      338.74    101.77 o 
  -2  11   8     5766.85     6829.42    295.56 o 
  -1  11   8      648.34      760.10    120.53 o 
   0  11   8      354.33      469.21     78.64 o 
   1  11   8       39.76       52.77     59.28 o 
   2  11   8     4553.64     3991.07    362.73 o 
   3  11   8     2796.48     2454.84    129.90 o 
   4  11   8      363.80      433.17     57.24 o 
   5  11   8     1071.36      807.05     65.28 o 
   6  11   8     1062.21      903.82     64.51 o 
   7  11   8     1046.73      807.77    103.95 o 
   8  11   8        1.54       -6.54     30.53 o 
  -2  12   8      550.01      475.79    106.86 o 
  -1  12   8      171.05      165.60     97.90 o 
   0  12   8     4745.19     4727.04    206.82 o 
   1  12   8      261.30      325.26     63.49 o 
   2  12   8      136.99      174.46     61.06 o 
   3  12   8       28.56       53.50     45.80 o 
   4  12   8     1552.64     1549.60    234.07 o 
   5  12   8      144.88      207.90     59.61 o 
   6  12   8      109.26      158.22     66.51 o 
   7  12   8      722.93      868.22     61.79 o 
  -1  13   8        9.42       31.68     75.45 o 
   0  13   8       33.85      -20.65     52.25 o 
   1  13   8       18.59       36.35     47.98 o 
   2  13   8     3973.53     3886.84    204.99 o 
   3  13   8        3.87       42.89     44.34 o 
   4  13   8      313.03      239.16     49.43 o 
   5  13   8      308.98      406.35     50.16 o 
   6  13   8      467.63      471.04     45.80 o 
   1  14   8      203.81      181.73     47.98 o 
   2  14   8        4.46       40.71     39.25 o 
   3  14   8      723.50      615.70     60.33 o 
   4  14   8     1482.93     1673.37     96.68 o 
  -4 -11   9        7.81       47.25     26.90 o 
  -3 -11   9     2097.13     1663.92     98.86 o 
  -2 -11   9      420.21      332.20     55.25 o 
  -1 -11   9      109.49       89.41     50.16 o 
   0 -11   9       14.66       26.17     49.43 o 
   1 -11   9      368.57      338.74     58.88 o 
   2 -11   9      143.22      290.04    107.58 o 
  -4 -10   9       69.30       56.70     34.89 o 
  -3 -10   9       71.16       37.07     45.80 o 
  -2 -10   9       23.29      -47.25     50.16 o 
  -1 -10   9     1227.59     1567.97    120.67 o 
   0 -10   9       89.62       53.17     53.04 o 
   1 -10   9       78.79       79.35     50.99 o 
   2 -10   9      803.64      701.02     98.95 o 
   3 -10   9     1059.87      909.73     81.02 o 
   4 -10   9      394.96      574.99     74.15 o 
  -5  -9   9      184.94      210.81     38.53 o 
  -4  -9   9      432.23      314.76     51.61 o 
  -3  -9   9     2237.46     2154.59    135.21 o 
  -2  -9   9      674.19      719.65     80.69 o 
  -1  -9   9      636.80      537.92     79.23 o 
   0  -9   9      313.75      222.44     66.15 o 
   1  -9   9      384.44      221.64     68.69 o 
   2  -9   9      117.74      179.04     60.37 o 
   3  -9   9     1122.73      821.75     74.87 o 
   4  -9   9      872.56      793.07     96.68 o 
  -7  -8   9      172.30      268.23     30.53 o 
  -6  -8   9       33.90       30.53     29.80 o 
  -5  -8   9      300.39      315.48     46.52 o 
  -4  -8   9      761.10      625.15     69.06 o 
  -3  -8   9     3628.79     3497.21    190.45 o 
  -2  -8   9      161.51       74.15     61.06 o 
  -1  -8   9      731.94      697.12     85.05 o 
   0  -8   9       20.27       -7.27     58.88 o 
   1  -8   9      323.88      359.09     66.38 o 
   2  -8   9     1067.80      639.69    145.38 o 
   3  -8   9      393.48      215.55     93.03 o 
   4  -8   9       70.47       84.73     68.61 o 
   6  -8   9      763.41      620.06     72.69 o 
  -7  -7   9      682.88      666.16     42.89 o 
  -6  -7   9        0.19      -34.17     34.17 o 
  -5  -7   9     7091.34     6942.81    324.93 o 
  -4  -7   9      215.53      306.82     61.79 o 
  -3  -7   9     3556.83     3043.34    306.76 o 
  -2  -7   9       12.75      -43.67     47.68 o 
  -1  -7   9      944.10      935.96     76.89 o 
   0  -7   9     1014.29      870.05     89.77 o 
   1  -7   9      973.80      928.62     90.89 o 
   2  -7   9     1692.21     1434.29    145.48 o 
   3  -7   9     1124.47      800.55    109.94 o 
   4  -7   9      262.56      155.21     78.94 o 
   5  -7   9      407.32      447.06     84.32 o 
   6  -7   9      286.44      323.48     74.15 o 
   7  -7   9      642.14      489.22     50.16 o 
  -8  -6   9       13.65       43.41     16.72 o 
  -7  -6   9      302.32      400.88     34.18 o 
  -6  -6   9       48.41       98.13     39.98 o 
  -5  -6   9     1343.17     1109.99    115.22 o 
  -4  -6   9        0.78      -32.08     42.35 o 
  -3  -6   9     2267.22     2067.72    126.12 o 
  -2  -6   9      409.00      520.32     98.65 o 
  -1  -6   9     1211.64     1052.77    115.36 o 
   0  -6   9       19.17       77.05    145.38 o 
   1  -6   9     4234.05     3730.33    154.83 o 
   2  -6   9      271.29      146.86     63.93 o 
   3  -6   9      113.78      146.17     87.84 o 
   4  -6   9       76.14      117.88     68.75 o 
   5  -6   9       66.21      106.86     85.78 o 
   6  -6   9      594.12      579.36     95.23 o 
   7  -6   9       89.19       50.88     50.16 o 
  -8  -5   9       57.20       42.63     20.03 o 
  -7  -5   9       24.00       55.74     47.25 o 
  -6  -5   9       28.23       -3.63     39.25 o 
  -5  -5   9     4444.85     3885.95    167.52 o 
  -4  -5   9       72.51      159.64     46.71 o 
  -3  -5   9        8.94       37.80    103.22 o 
  -2  -5   9      412.88      323.30    101.66 o 
  -1  -5   9    10079.78    11722.00    515.86 o 
   0  -5   9      168.99       91.23     96.12 o 
   1  -5   9      251.92      261.69    156.29 o 
   2  -5   9      348.49      292.05    101.94 o 
   3  -5   9     1855.58     1972.29    232.61 o 
   4  -5   9     1763.45     1618.46    101.67 o 
   5  -5   9       95.24       41.43     85.05 o 
   6  -5   9      525.28      421.38     64.67 o 
   7  -5   9     1853.29     1728.20    261.69 o 
  -8  -4   9      257.38      227.17     30.53 o 
  -7  -4   9     2481.80     2210.56     90.72 o 
  -6  -4   9      114.32      183.90     52.77 o 
  -5  -4   9       29.42       38.40     46.52 o 
  -4  -4   9      239.48      300.42    111.95 o 
  -3  -4   9     3200.55     3167.19    260.96 o 
  -2  -4   9      329.52      334.07     96.42 o 
  -1  -4   9      306.85      252.30     92.91 o 
   0  -4   9      708.46      783.73    130.85 o 
   1  -4   9    19896.59    19883.00    752.10 o 
   2  -4   9      290.09      416.92     98.44 o 
   3  -4   9      326.77      222.05     96.49 o 
   4  -4   9     2253.15     1940.37    435.43 o 
   5  -4   9      689.39      679.80    115.22 o 
   6  -4   9      501.79      610.45     71.69 o 
   7  -4   9      154.35       25.48     73.78 o 
   8  -4   9       97.89       85.05     65.42 o 
  -8  -3   9        2.59      -16.22     22.03 o 
  -7  -3   9       79.09      106.91     30.64 o 
  -6  -3   9     1072.64      960.88     77.81 o 
  -5  -3   9     1637.10     1636.78    101.40 o 
  -4  -3   9     1164.64     1000.24    163.56 o 
  -3  -3   9      330.31      409.98    116.31 o 
  -2  -3   9      209.85      280.50    112.31 o 
  -1  -3   9    10003.39    10957.67    473.58 o 
   0  -3   9     5252.09     6931.49    331.84 o 
   1  -3   9     2629.75     2298.01    217.35 o 
   2  -3   9      704.79      876.85    110.91 o 
   3  -3   9     2344.28     2433.52    170.97 o 
   5  -3   9     3766.74     2934.00    136.58 o 
   6  -3   9     1732.67     1725.93    171.19 o 
   7  -3   9     1739.53     1671.19    137.39 o 
   8  -3   9       64.35       78.51     76.33 o 
   9  -3   9        4.98       46.52     60.33 o 
  -8  -2   9     1564.62     1345.13     98.13 o 
  -7  -2   9     1930.63     1973.59    127.21 o 
  -6  -2   9      282.78      256.65     38.84 o 
  -5  -2   9      282.49      369.48     66.88 o 
  -4  -2   9       96.45      -20.35     91.59 o 
  -3  -2   9     6545.05     6957.35    428.16 o 
  -2  -2   9     1592.31     1836.93    193.36 o 
  -1  -2   9     1804.27     1626.58    152.21 o 
   0  -2   9      341.32      586.72    104.41 o 
   1  -2   9     2785.78     3012.13    376.18 o 
   2  -2   9      248.25      188.55     82.79 o 
   3  -2   9     5034.53     5507.35    236.08 o 
   4  -2   9     4612.28     4054.04    271.99 o 
   5  -2   9     5443.84     5251.27    490.67 o 
   6  -2   9      156.19       95.33     49.26 o 
   7  -2   9     1125.12      961.99     69.54 o 
  -8  -1   9        5.85      -24.72     24.72 o 
  -7  -1   9      310.03      302.27     40.83 o 
  -6  -1   9     1407.57     1245.27     89.94 o 
  -5  -1   9      764.69      717.72     54.99 o 
  -4  -1   9     1121.41     1325.90    178.10 o 
  -3  -1   9     8075.83     8777.56    516.84 o 
  -2  -1   9       11.62       59.75     65.49 o 
  -1  -1   9     3610.70     3499.49    154.98 o 
   0  -1   9       44.72      -10.74     61.92 o 
   1  -1   9     3201.56     3775.62    324.21 o 
   2  -1   9     1303.23     1807.85    244.25 o 
   3  -1   9     3572.16     3315.04    224.72 o 
   4  -1   9      336.38      274.37    117.14 o 
   5  -1   9     6738.21     6307.48    535.74 o 
   6  -1   9      152.56      124.91     71.90 o 
   7  -1   9      379.04      356.61     46.01 o 
   8  -1   9      915.00      761.75     71.72 o 
   9  -1   9      907.57      724.01     82.87 o 
  -8   0   9      645.07      613.50     63.79 o 
  -7   0   9      418.81      476.91     47.36 o 
  -6   0   9        0.45      -31.31     31.31 o 
  -5   0   9     7726.23     6707.56    262.60 o 
  -4   0   9       20.55      233.34    100.31 o 
  -3   0   9     4100.61     3771.26    271.87 o 
  -2   0   9      125.58      123.71     66.86 o 
  -1   0   9    15680.27    14302.18    452.50 o 
   0   0   9     1059.95     1439.11    133.88 o 
   1   0   9     7899.37     8797.91    582.26 o 
   2   0   9     1993.98     2585.65    263.87 o 
   3   0   9     2214.03     1843.62    167.78 o 
   4   0   9      306.22      284.59    112.57 o 
   5   0   9      581.83      234.80    175.91 o 
   6   0   9     2024.67     2252.64    179.68 o 
   7   0   9     1449.37     1596.83    261.69 o 
   8   0   9      623.79      716.00    118.12 o 
   9   0   9       12.65      124.30     68.33 o 
  -8   1   9      440.31      429.61    132.30 o 
  -7   1   9      670.17      482.17    162.47 o 
  -6   1   9       24.21        1.55     77.67 o 
  -5   1   9     1489.89     1289.90     82.71 o 
  -4   1   9     1712.26     1660.39    134.20 o 
  -3   1   9    18053.81    17319.04    685.18 o 
  -2   1   9     2233.71     2101.07    234.80 o 
  -1   1   9      152.63      178.79     57.17 o 
   0   1   9     1533.78     1505.63    130.53 o 
   1   1   9     4456.81     3958.08    326.39 o 
   2   1   9      404.84      669.49    162.10 o 
   3   1   9       92.66       43.05     93.27 o 
   4   1   9       56.77      167.05    101.47 o 
   5   1   9     4722.24     4323.72    416.53 o 
   6   1   9      330.83      439.06    216.62 o 
   7   1   9      338.62      279.77    106.86 o 
   8   1   9     2005.53     2298.52    191.18 o 
   9   1   9     1441.21     1431.76     92.89 o 
  10   1   9      272.71      192.63     61.79 o 
  -8   2   9      559.19      312.40     69.02 o 
  -7   2   9       46.34      -53.50     69.39 o 
  -6   2   9     1038.96      802.16    218.03 o 
  -5   2   9     4713.71     3543.34    163.79 o 
  -4   2   9      398.93      357.82     80.19 o 
  -3   2   9      124.15      100.64     63.57 o 
  -2   2   9      228.61      237.64     58.68 o 
  -1   2   9    19112.58    16705.80    628.70 o 
   0   2   9     4676.92     4545.21    217.02 o 
   1   2   9     1259.47     1262.66    203.54 o 
   2   2   9       31.26       44.67     69.42 o 
   3   2   9    18110.36    17473.91    603.32 o 
   4   2   9      114.25      256.27     82.26 o 
   5   2   9      345.19      375.12    110.72 o 
   6   2   9     2345.34     2121.60    208.89 o 
   7   2   9     3372.69     2902.30    169.37 o 
   9   2   9      800.32     1027.86    131.57 o 
  10   2   9      361.82      485.58     82.14 o 
  -8   3   9      164.37      162.83     73.42 o 
  -7   3   9     1292.16     1282.22    103.18 o 
  -6   3   9      845.67      676.94     66.45 o 
  -5   3   9        9.86      -34.40     40.61 o 
  -4   3   9     2653.90     2499.33    154.62 o 
  -3   3   9     3568.76     3296.31    174.58 o 
  -2   3   9      824.39     1007.87     90.67 o 
  -1   3   9      298.80      177.99     78.31 o 
   0   3   9      128.39      230.84     77.70 o 
   1   3   9    31392.70    31727.88   1834.02 o 
   2   3   9       60.89       88.46     69.93 o 
   3   3   9     6099.12     5851.41    220.09 o 
   4   3   9      274.74      295.20     88.22 o 
   5   3   9     1810.95     1446.12    165.48 o 
   6   3   9      624.30      549.90     63.66 o 
   7   3   9      251.22      243.07     39.20 o 
   8   3   9      264.09      279.01     40.75 o 
   9   3   9     1875.47     1849.63     87.03 o 
  10   3   9        9.94        9.07     37.07 o 
  -7   4   9      389.79      365.64     85.78 o 
  -6   4   9      970.48      868.49     90.52 o 
  -5   4   9     4910.96     4137.42    178.58 o 
  -4   4   9     1428.48     1214.43    184.98 o 
  -3   4   9      724.39      671.65     95.23 o 
  -2   4   9      285.99      303.31     62.31 o 
  -1   4   9     2120.48     1929.96    113.72 o 
   0   4   9       55.39       40.16     68.88 o 
   1   4   9     4940.12     5214.30    247.90 o 
   2   4   9      597.67      693.15    107.33 o 
   3   4   9    12377.44    11410.45    488.43 o 
   4   4   9     1181.09     1122.21    114.79 o 
   5   4   9     7840.55     6625.56    344.90 o 
   6   4   9     1266.93     1010.74     84.89 o 
   7   4   9      344.41      232.20     38.49 o 
   8   4   9        4.80       41.99     39.98 o 
   9   4   9      207.70      253.97     44.34 o 
  10   4   9      844.62      974.23     49.30 o 
  -6   5   9      233.28       30.53     77.05 o 
  -5   5   9      593.23      531.14     61.94 o 
  -4   5   9      903.49      734.04     87.82 o 
  -3   5   9      313.23      350.38     98.86 o 
  -2   5   9      794.23      635.15     82.30 o 
  -1   5   9    10037.39     9152.12    404.45 o 
   0   5   9      199.56      248.02     79.69 o 
   1   5   9     4405.28     4125.22    199.60 o 
   2   5   9      536.26      676.05    127.94 o 
   3   5   9     5254.52     4610.58    250.79 o 
   4   5   9     2799.72     2732.88    183.59 o 
   5   5   9     4858.39     4217.18    263.70 o 
   6   5   9      363.91      250.32     55.92 o 
   7   5   9     5345.01     5053.53    446.16 o 
   8   5   9      445.97      489.54     48.31 o 
   9   5   9      121.34      117.19     32.61 o 
  10   5   9       12.76        8.74     24.38 o 
  -7   6   9      886.98      842.50     93.77 o 
  -6   6   9     2071.25     1959.05    158.47 o 
  -5   6   9      158.18      181.94     56.24 o 
  -4   6   9      108.83      103.14     45.17 o 
  -3   6   9     5107.30     4468.01    144.58 o 
  -2   6   9      725.88      700.02    132.30 o 
  -1   6   9     5570.67     5265.97    264.44 o 
   0   6   9      360.99      390.39     91.18 o 
   1   6   9     5683.46     4883.89    238.57 o 
   2   6   9       10.25       77.59     84.36 o 
   3   6   9      880.47      919.61    128.76 o 
   4   6   9       90.51      131.79     93.51 o 
   5   6   9     9566.85     8279.87    415.99 o 
   6   6   9     1008.21      995.37     59.81 o 
   7   6   9      772.24      771.84     72.61 o 
   8   6   9      234.21      403.69     43.68 o 
   9   6   9     1296.31     1542.50     74.01 o 
  10   6   9       98.85       85.71     22.33 o 
  -6   7   9      293.13      218.08     72.69 o 
  -5   7   9     2562.15     2735.32    136.46 o 
  -4   7   9     2630.60     2449.77    113.08 o 
  -3   7   9      798.43      880.16     63.64 o 
  -2   7   9      357.29      353.52     72.73 o 
  -1   7   9    18804.22    17546.43    739.92 o 
   0   7   9     1552.23     1592.72    145.12 o 
   1   7   9       97.53      100.11     78.82 o 
   2   7   9      156.20      121.99     95.31 o 
   3   7   9     6956.43     5594.55    534.65 o 
   4   7   9      483.49      514.49     92.83 o 
   5   7   9      444.88      477.79     72.92 o 
   6   7   9       14.62      -23.43     70.21 o 
   7   7   9     1111.13     1332.54     74.51 o 
   8   7   9      214.60      207.03     35.59 o 
   9   7   9        0.40      -23.05     23.05 o 
  -5   8   9       19.19       19.50     47.31 o 
  -4   8   9      347.83      352.44    151.20 o 
  -3   8   9     4395.41     3979.63    151.51 o 
  -2   8   9     1316.82     1448.19     76.48 o 
  -1   8   9      176.37      184.62     98.83 o 
   0   8   9      809.53      909.38    123.65 o 
   1   8   9     5137.23     4308.94    225.02 o 
   2   8   9     1149.02     1278.56    111.84 o 
   3   8   9       54.04        9.94     36.94 o 
   4   8   9       44.18       54.74     36.10 o 
   5   8   9     4787.57     3620.87    156.12 o 
   6   8   9      145.70      131.89     45.43 o 
   7   8   9      366.60      379.27     56.58 o 
   8   8   9      807.52      887.40     50.15 o 
   9   8   9     1020.73     1335.19     74.33 o 
  -5   9   9     1049.84     1257.57    113.40 o 
  -4   9   9       50.01      135.93    102.50 o 
  -3   9   9       87.07      126.48    106.13 o 
  -2   9   9     1786.01     1703.06    109.96 o 
  -1   9   9     4812.54     5257.51    510.30 o 
   0   9   9     2376.68     2242.13    197.48 o 
   1   9   9     3786.29     3623.58    176.16 o 
   2   9   9     2489.92     2159.68    105.98 o 
   3   9   9     5427.75     5038.60    187.72 o 
   4   9   9      280.24      332.10     50.40 o 
   5   9   9      230.65      233.43     98.50 o 
   6   9   9       83.75       71.44     37.39 o 
   7   9   9      800.36     1031.23     72.09 o 
   8   9   9      263.16      337.15     43.01 o 
   9   9   9      233.25      294.27     35.43 o 
  -4  10   9     1017.78     1320.09    132.30 o 
  -2  10   9      221.06       28.77     79.74 o 
  -1  10   9      501.93      450.31    115.46 o 
   0  10   9      714.07      646.96    175.19 o 
   1  10   9     3762.72     3789.16    184.54 o 
   2  10   9     1624.09     1338.53    125.76 o 
   3  10   9     5434.79     4504.35    194.80 o 
   4  10   9       21.55       27.09     41.06 o 
   5  10   9     2543.05     2211.73    136.66 o 
   6  10   9       16.75       54.19     35.03 o 
   7  10   9      937.68     1007.54     68.65 o 
   8  10   9      391.22      376.22     40.83 o 
  -4  11   9       10.09       18.90     71.97 o 
  -2  11   9     1078.15      986.28    133.03 o 
  -1  11   9      765.72      798.24    116.23 o 
   0  11   9       43.56       42.89    149.02 o 
   1  11   9     2689.48     2672.59    146.95 o 
   2  11   9      531.46      520.16     65.38 o 
   3  11   9     4175.44     3913.25    174.55 o 
   4  11   9      601.07      425.66     54.85 o 
   5  11   9     1553.79     1632.65    176.28 o 
   6  11   9      382.97      355.34     45.57 o 
   7  11   9      441.17      464.46     71.60 o 
   8  11   9        2.20      -23.99     29.08 o 
  -2  12   9        2.08       37.07     95.95 o 
  -1  12   9      809.84      941.92    107.52 o 
   0  12   9      138.34      168.19    105.45 o 
   1  12   9      998.70      944.80     84.70 o 
   2  12   9      370.71      277.20     58.95 o 
   3  12   9     2637.44     2553.67    156.29 o 
   4  12   9       14.87       21.79     38.15 o 
   5  12   9      364.85      305.51     44.50 o 
   6  12   9       11.30      -17.45     29.92 o 
   7  12   9     1754.22     1729.34    141.75 o 
  -1  13   9       19.93       44.32     71.61 o 
   0  13   9       70.46      173.73    129.39 o 
   1  13   9     3700.54     3407.07    183.91 o 
   2  13   9      417.09      479.77     65.42 o 
   3  13   9      328.25      330.75     56.70 o 
   4  13   9       11.38       35.62     40.71 o 
   5  13   9     1272.95     1221.95     82.87 o 
   6  13   9        0.55       73.42     31.26 o 
   2  14   9       83.84       55.25     37.80 o 
   3  14   9     1835.09     1826.02    106.13 o 
  -3 -11  10       82.82       59.61     29.08 o 
  -2 -11  10      398.05      424.52     52.34 o 
  -1 -11  10      219.99      295.13     52.34 o 
   0 -11  10     1293.76     1155.08     90.14 o 
   1 -11  10      123.67      105.58     41.66 o 
   2 -11  10        3.74       94.50     92.32 o 
  -4 -10  10       17.10      -22.53     29.08 o 
  -3 -10  10      483.29      443.42     51.61 o 
  -2 -10  10     1322.35     1174.70     97.41 o 
  -1 -10  10       27.82      -43.62     50.88 o 
   0 -10  10      168.31      121.76     52.29 o 
   1 -10  10        0.32        8.10     47.41 o 
   2 -10  10     2091.86     2021.56    194.81 o 
   3 -10  10       11.62       84.26     58.47 o 
  -5  -9  10       62.79       76.33     29.08 o 
  -4  -9  10     1923.09     1811.48    107.58 o 
  -3  -9  10       46.56       48.70     43.62 o 
  -2  -9  10       79.73      154.83     58.15 o 
  -1  -9  10      128.78      244.97     65.42 o 
   0  -9  10     2354.25     1975.04    138.84 o 
   1  -9  10       89.26       67.00     54.87 o 
   2  -9  10       60.24       37.80    114.13 o 
   3  -9  10        0.42      -39.47     56.70 o 
   4  -9  10     3906.84     4153.62    227.53 o 
  -6  -8  10      351.10      301.67     36.35 o 
  -5  -8  10       17.90       10.18     31.98 o 
  -4  -8  10       48.44       -5.09     40.71 o 
  -3  -8  10     1701.97     1831.38    437.61 o 
  -2  -8  10     4041.93     3416.52    191.91 o 
  -1  -8  10      259.59       91.59     60.33 o 
   0  -8  10      235.65      174.46     67.60 o 
   1  -8  10        4.42       14.50     55.13 o 
   2  -8  10     2433.35     1352.07    170.10 o 
   3  -8  10      101.86       53.08     62.05 o 
   4  -8  10       31.86      119.94     81.42 o 
  -7  -7  10      495.08      490.07     28.73 o 
  -6  -7  10       99.88      107.78     32.35 o 
  -5  -7  10      404.25      440.51     53.07 o 
  -4  -7  10     3746.78     3274.81    148.71 o 
  -3  -7  10       63.12        7.04     45.97 o 
  -2  -7  10      873.17      783.99    111.58 o 
  -1  -7  10      224.05      108.31     64.70 o 
   0  -7  10     3939.07     3256.60    191.18 o 
   1  -7  10      340.39      134.93     61.81 o 
   2  -7  10     4386.75     3613.52    295.86 o 
   3  -7  10        5.83      -20.07     87.50 o 
   4  -7  10     1341.95     1068.28    162.47 o 
   6  -7  10      207.58      154.83     61.06 o 
  -7  -6  10      278.71      275.31     27.50 o 
  -6  -6  10     1327.70     1279.77     62.20 o 
  -5  -6  10     1185.64     1056.21     86.50 o 
  -4  -6  10      184.33      185.24     48.23 o 
  -3  -6  10     1617.07     1679.19    107.46 o 
  -2  -6  10      437.15      480.22    141.46 o 
  -1  -6  10       81.77       38.16     67.42 o 
   0  -6  10     5240.41     4859.44    370.73 o 
   1  -6  10      554.41      561.14    106.05 o 
   2  -6  10     5341.38     4710.10    187.06 o 
   3  -6  10      563.32      593.77    166.46 o 
   4  -6  10     2909.54     2697.60    199.18 o 
   5  -6  10       70.09      -48.70     76.33 o 
   6  -6  10      111.47      153.38     71.24 o 
   7  -6  10       38.58       29.80     41.43 o 
  -8  -5  10        6.32      -16.72     16.72 o 
  -7  -5  10      307.34      319.84     42.52 o 
  -6  -5  10      268.66      307.02     35.97 o 
  -5  -5  10      930.74      780.94    114.85 o 
  -4  -5  10     3612.96     3299.20    230.07 o 
  -3  -5  10      332.63      248.90     66.88 o 
  -2  -5  10     5660.83     5295.97    468.01 o 
  -1  -5  10      860.47      991.75    134.27 o 
   0  -5  10     1924.52     1576.59    174.46 o 
   1  -5  10        7.09      -70.01     89.01 o 
   2  -5  10     7700.52     7058.85    349.90 o 
   3  -5  10      125.68       83.28     65.36 o 
   4  -5  10      575.91      645.08    274.41 o 
   5  -5  10      216.99      198.45     85.78 o 
   6  -5  10     1825.93     1892.90    160.65 o 
   7  -5  10       51.32      -24.72     50.88 o 
  -8  -4  10      555.10      470.57     32.10 o 
  -7  -4  10     1369.10     1583.80     94.50 o 
  -6  -4  10     1040.16      915.22     56.71 o 
  -5  -4  10     1202.74     1105.09    110.86 o 
  -4  -4  10      510.49      540.29     61.64 o 
  -3  -4  10      702.91      686.54     67.98 o 
  -2  -4  10      849.10      898.11    122.81 o 
  -1  -4  10      932.17     1024.28    127.86 o 
   0  -4  10     4936.75     5418.42    359.46 o 
   1  -4  10     1578.45     1294.38    149.12 o 
   2  -4  10       92.28      109.04     94.27 o 
   3  -4  10      450.14      519.93    110.13 o 
   4  -4  10     6427.40     5988.91    249.72 o 
   5  -4  10      103.68      104.88     59.23 o 
   6  -4  10      142.43      114.20     58.08 o 
   7  -4  10       47.50       45.46     45.40 o 
  -8  -3  10       59.82       27.49     20.70 o 
  -7  -3  10     2040.02     2299.59    121.76 o 
  -6  -3  10     1927.58     1571.21    116.76 o 
  -5  -3  10     2416.04     2125.64    189.73 o 
  -4  -3  10        1.50       58.20     57.06 o 
  -3  -3  10      453.33      713.11    143.93 o 
  -2  -3  10     5757.88     5774.98    443.06 o 
  -1  -3  10       91.91      141.51     85.19 o 
   0  -3  10      426.83      550.59    106.54 o 
   1  -3  10      380.59      460.86     85.39 o 
   2  -3  10    17796.89    17363.62    735.81 o 
   3  -3  10     1259.62     1132.59    301.31 o 
   5  -3  10      270.90      236.27     56.99 o 
   6  -3  10     5966.95     5116.73    204.72 o 
   7  -3  10       40.82      -45.75     46.25 o 
   8  -3  10       23.36      -23.26     69.78 o 
  -8  -2  10      891.54      812.31     46.98 o 
  -7  -2  10      666.28      652.91     66.45 o 
  -6  -2  10       62.84       82.58     32.55 o 
  -5  -2  10      803.54      796.40    184.27 o 
  -4  -2  10     1414.83     1292.82    192.63 o 
  -3  -2  10     1603.82     1321.54    173.01 o 
  -2  -2  10      962.23      761.93    220.26 o 
  -1  -2  10      683.98      664.72    102.70 o 
   0  -2  10      848.64      690.66    157.38 o 
   1  -2  10     7441.19     7633.59    354.58 o 
   2  -2  10       46.01      252.87     88.00 o 
   3  -2  10       21.76       89.60     82.96 o 
   4  -2  10     7247.52     7078.01    654.23 o 
   5  -2  10       12.21        1.72     46.06 o 
   6  -2  10      594.97      457.13     54.31 o 
   7  -2  10       16.23      -42.22     42.22 o 
   9  -2  10       16.10       46.52     66.88 o 
  -8  -1  10      169.17      127.79     27.01 o 
  -7  -1  10      618.63      727.63     81.55 o 
  -6  -1  10      636.35      629.60     50.01 o 
  -5  -1  10     2088.08     2032.90    113.15 o 
  -4  -1  10     4480.83     4274.01    286.77 o 
  -3  -1  10     5691.31     6046.52    385.27 o 
  -2  -1  10     6270.94     7259.02    437.61 o 
  -1  -1  10      215.09      145.52     64.88 o 
   0  -1  10    11091.80    11627.36    581.41 o 
   1  -1  10      125.68      285.68    145.38 o 
   2  -1  10     2830.60     3170.11    188.44 o 
   3  -1  10       27.86        9.01     70.39 o 
   4  -1  10     2984.15     2342.30    208.68 o 
   5  -1  10      400.04      312.58    182.46 o 
   6  -1  10     5625.73     4445.84    145.51 o 
   7  -1  10      175.22      165.33     41.41 o 
   8  -1  10     1052.26     1047.49    104.68 o 
  -8   0  10      135.66      158.81     43.00 o 
  -7   0  10      229.46      214.50     42.33 o 
  -6   0  10       14.76       -8.20     44.13 o 
  -5   0  10     1058.69     1066.49     62.09 o 
  -4   0  10     4272.93     4364.46    227.69 o 
  -3   0  10        5.79       -7.27     90.14 o 
  -2   0  10     1634.12     1739.83    129.57 o 
  -1   0  10     7861.05     7795.76    272.43 o 
   0   0  10     9722.26    11192.94    454.97 o 
   1   0  10       51.63       71.24    138.84 o 
   2   0  10    10916.86    11978.92    762.54 o 
   3   0  10      142.99      202.81    102.80 o 
   4   0  10     9316.73     9145.44    457.12 o 
   5   0  10        4.44       -3.63    159.20 o 
   6   0  10     4072.50     3058.59    205.96 o 
   7   0  10      264.20      313.99     84.32 o 
   8   0  10      293.83      316.42    126.12 o 
   9   0  10        4.98       45.07     63.97 o 
  -8   1  10        2.53      -44.15     62.40 o 
  -7   1  10      505.29      322.06     99.22 o 
  -6   1  10      205.81      106.39     81.56 o 
  -5   1  10      714.91      742.94     67.90 o 
  -4   1  10     1020.49     1075.14    112.04 o 
  -3   1  10     6782.16     6232.77    284.49 o 
  -2   1  10     3246.20     3014.12    163.30 o 
  -1   1  10        2.41       38.00     54.41 o 
   0   1  10    19601.34    20659.62    782.00 o 
   1   1  10    23156.25    27494.30   1611.58 o 
   2   1  10      337.46      292.95    140.30 o 
   3   1  10      949.79      795.27    125.67 o 
   4   1  10     2581.25     2008.28    184.26 o 
   5   1  10      389.40      404.89    182.46 o 
   6   1  10      732.28      736.05    114.46 o 
   7   1  10      546.17      586.59    106.98 o 
   8   1  10     1838.22     1840.68    112.61 o 
   9   1  10      315.38      374.61     78.51 o 
  -8   2  10        5.80       -8.72     68.33 o 
  -7   2  10        7.97       40.56     64.37 o 
  -6   2  10     2524.70     2078.41    158.62 o 
  -5   2  10     7512.68     7598.84    276.94 o 
  -4   2  10     2121.23     2108.29    146.87 o 
  -3   2  10      699.03      623.41     89.15 o 
  -2   2  10     2127.96     2191.72    138.15 o 
  -1   2  10    10063.47     9069.20    312.41 o 
   0   2  10     3188.43     3602.29    203.54 o 
   1   2  10      399.78      332.20    149.02 o 
   2   2  10    18310.69    18162.10   1099.83 o 
   3   2  10     1407.17     1195.48    143.07 o 
   4   2  10        4.53      -48.61     77.59 o 
   5   2  10      115.43       91.59    163.56 o 
   6   2  10     3076.21     2488.67    213.71 o 
   7   2  10       21.84      178.82    238.43 o 
   8   2  10       21.21      -53.79     97.41 o 
   9   2  10       34.63      127.46     58.77 o 
  10   2  10     1484.91     1301.19    107.58 o 
  -7   3  10      823.55      671.67    108.31 o 
  -6   3  10      164.00      187.02     65.36 o 
  -5   3  10      452.99      419.12     52.95 o 
  -4   3  10      741.01      703.10     77.45 o 
  -3   3  10     2079.29     2046.56    136.41 o 
  -2   3  10      355.28      372.28     71.94 o 
  -1   3  10      606.86      649.88     74.94 o 
   0   3  10     6634.41     6359.82    448.51 o 
   1   3  10     4241.05     4139.08    337.29 o 
   2   3  10     1005.32     1066.19    139.30 o 
   3   3  10     1247.77     1162.65    162.50 o 
   4   3  10     7341.98     6788.45    328.00 o 
   5   3  10     4601.66     4369.74    269.25 o 
   6   3  10      684.56      498.08     59.49 o 
   7   3  10      184.95      220.85     98.13 o 
   8   3  10     1981.97     1855.10    123.58 o 
   9   3  10      161.63      101.15     63.97 o 
  10   3  10        3.16       33.67     67.24 o 
  -7   4  10     1445.82     1361.52    109.76 o 
  -6   4  10     1220.44     1088.88     96.68 o 
  -5   4  10     1095.24      942.18     60.93 o 
  -4   4  10      988.11      807.15    111.97 o 
  -3   4  10     1882.11     1780.28    126.13 o 
  -2   4  10     5981.83     5661.98    351.10 o 
  -1   4  10     3662.71     3141.59    146.34 o 
   0   4  10      708.46      599.30    105.40 o 
   1   4  10     6696.81     5756.11    279.33 o 
   2   4  10    18554.35    18521.00    645.99 o 
   3   4  10      871.68     1108.56    136.93 o 
   4   4  10     2160.23     1987.22    152.05 o 
   5   4  10      201.07      107.65    114.49 o 
   6   4  10     3679.52     3549.74    282.83 o 
   7   4  10       76.91       66.12     33.63 o 
   8   4  10      317.62      266.65     78.87 o 
   9   4  10      143.19      192.70     36.84 o 
  10   4  10      834.91     1123.82     82.87 o 
  -5   5  10     4935.26     4630.65    159.84 o 
  -4   5  10     1356.76     1311.64     96.66 o 
  -3   5  10      835.25      602.08     53.06 o 
  -1   5  10     1419.01     1106.74    114.04 o 
   0   5  10     2644.56     2518.59    162.86 o 
   1   5  10      217.74      186.49     82.49 o 
   2   5  10      257.41      410.88    107.85 o 
   3   5  10      263.39      265.84     96.84 o 
   4   5  10     5529.98     4599.30    220.10 o 
   5   5  10      110.19       31.56    106.96 o 
   6   5  10     3538.61     3319.82    114.60 o 
   7   5  10      822.02      903.89     60.41 o 
   8   5  10     2890.44     2964.10    118.73 o 
   9   5  10       18.20       11.77     29.53 o 
  10   5  10      489.90      666.59     61.06 o 
  -7   6  10     2329.52     2359.58    152.65 o 
  -6   6  10        3.23        7.27     82.87 o 
  -5   6  10      624.55      543.12     70.21 o 
  -4   6  10      441.54      325.61     75.21 o 
  -3   6  10     3292.28     3180.74    159.75 o 
  -1   6  10       42.68       24.43     77.33 o 
   0   6  10     6267.92     5764.18    284.07 o 
   1   6  10     1709.70     1604.59    122.05 o 
   2   6  10     3630.64     3490.62    218.27 o 
   3   6  10       99.99      227.56    109.40 o 
   4   6  10     5306.84     4321.11    189.46 o 
   5   6  10      911.33      804.43    110.79 o 
   6   6  10     4653.11     4220.50    259.40 o 
   7   6  10       13.59       55.47     33.74 o 
   8   6  10      701.46      604.52     49.85 o 
   9   6  10       39.13       87.32     30.43 o 
  -6   7  10        9.08      -45.07     60.33 o 
  -5   7  10      354.18      268.12     56.27 o 
  -4   7  10      312.90      346.45     70.96 o 
  -3   7  10       16.42       11.72     64.03 o 
  -2   7  10     3742.79     3688.86    157.83 o 
  -1   7  10     7167.37     7350.62    471.77 o 
   0   7  10      711.55      736.74     81.20 o 
   1   7  10       81.27       97.68     80.02 o 
   2   7  10      794.53      571.51     77.69 o 
   3   7  10     3675.17     2925.75    151.50 o 
   4   7  10     2260.14     2092.24    240.48 o 
   5   7  10      521.46      521.87     42.33 o 
   6   7  10     2857.51     2835.91    198.28 o 
   7   7  10      204.76      125.59     35.62 o 
   8   7  10      747.96      738.11     52.68 o 
   9   7  10       49.56       98.69     26.75 o 
  -5   8  10      119.63       49.86     44.29 o 
  -4   8  10      107.55      110.46     56.34 o 
  -3   8  10     2736.86     2718.95    140.12 o 
  -2   8  10     1386.78     1378.73     73.50 o 
  -1   8  10      256.84      228.95     56.44 o 
   0   8  10     2490.33     2346.17    264.60 o 
   1   8  10     6778.76     5883.18    193.12 o 
   2   8  10       13.96      -56.24     56.24 o 
   3   8  10       92.92       81.51     39.24 o 
   4   8  10     5628.13     4841.08    178.15 o 
   5   8  10     1240.67     1189.87     86.87 o 
   6   8  10      235.28      241.80     41.01 o 
   7   8  10        2.58       -0.18     27.52 o 
   8   8  10     1808.27     2153.61    106.62 o 
   9   8  10       26.51      -24.81     27.12 o 
  -5   9  10     1619.39     1937.97    134.48 o 
  -4   9  10      378.15      462.32    102.50 o 
  -2   9  10     1296.62     1446.90    121.57 o 
  -1   9  10     2773.65     3120.88    205.17 o 
   0   9  10      902.93      919.00    136.92 o 
   1   9  10      461.06      451.60     55.50 o 
   2   9  10     4178.20     4151.20    163.72 o 
   3   9  10     2429.50     2407.99    153.76 o 
   4   9  10       66.24       45.18     39.85 o 
   5   9  10     1112.60      861.84     67.49 o 
   6   9  10     2076.64     2065.28    106.99 o 
   7   9  10       31.20       91.54     36.74 o 
   8   9  10      365.18      340.88     43.11 o 
   9   9  10        8.38       11.21     24.50 o 
  -4  10  10      528.44      454.33     90.87 o 
  -2  10  10      106.20       -8.17     85.68 o 
  -1  10  10     1637.30     1866.08    189.00 o 
   0  10  10      497.86      565.54    166.46 o 
   1  10  10      208.45      293.65     66.78 o 
   2  10  10      306.47      217.91     54.59 o 
   3  10  10     2282.57     1999.26    125.03 o 
   4  10  10     3092.77     2969.35    142.31 o 
   5  10  10      990.38     1002.25     72.46 o 
   6  10  10      491.34      528.81     52.40 o 
   7  10  10       70.31       41.67     31.51 o 
   8  10  10     1609.74     1830.38     87.40 o 
  -2  11  10      548.00      553.91    119.94 o 
  -1  11  10     2120.29     2270.16    221.54 o 
   0  11  10       40.93      -50.88    137.39 o 
   1  11  10     1563.50     1562.31    111.28 o 
   2  11  10     3787.03     3478.89    170.39 o 
   3  11  10      702.94      638.68     65.07 o 
   4  11  10       29.29        3.18     74.15 o 
   5  11  10      287.83      286.08     46.45 o 
   6  11  10     1803.11     1682.82    157.01 o 
   7  11  10       21.87       45.73     30.53 o 
  -2  12  10       51.63      -18.17     85.05 o 
  -1  12  10      606.26      653.33     93.77 o 
   0  12  10     1212.57     1112.69    122.69 o 
   1  12  10       27.42        9.82     53.15 o 
   2  12  10      292.62      241.40    129.76 o 
   3  12  10     3296.36     3258.06    183.18 o 
   4  12  10      425.83      358.14     47.72 o 
   5  12  10       32.83      -31.99     31.99 o 
   6  12  10      543.34      494.31     44.76 o 
   7  12  10      351.09      409.81     74.87 o 
  -1  13  10        8.34      -50.88     83.60 o 
   0  13  10      873.12      967.38     95.11 o 
   1  13  10     2303.72     2212.74    134.48 o 
   2  13  10     1287.62     1359.34    101.77 o 
   3  13  10       46.09       39.25     42.16 o 
   4  13  10     1390.03     1235.04     88.68 o 
   5  13  10      298.35      287.86     44.34 o 
  -1 -11  11      222.70      226.07     41.43 o 
   0 -11  11     1768.41     1509.81     93.05 o 
  -4 -10  11       43.78       48.70     25.44 o 
  -3 -10  11      183.47      135.21     34.89 o 
  -2 -10  11     3031.63     2973.10    157.74 o 
  -1 -10  11      170.46      183.91     51.61 o 
   0 -10  11       15.94       16.72     46.52 o 
   1 -10  11      292.00      348.92     58.88 o 
   2 -10  11      154.11       37.07    100.31 o 
   3 -10  11       64.74       85.05     58.88 o 
  -5  -9  11        9.33       29.08     25.44 o 
  -4  -9  11      730.24      739.28     61.06 o 
  -3  -9  11      399.27      408.53     53.79 o 
  -2  -9  11      287.25      369.28     61.06 o 
  -1  -9  11     1072.08     1010.42     95.23 o 
   0  -9  11      797.11      725.48    227.89 o 
   1  -9  11       20.91      -14.14     48.12 o 
   2  -9  11       73.47       56.04     78.39 o 
   3  -9  11     1472.41     1399.64    121.76 o 
  -6  -8  11      865.47      768.35     53.07 o 
  -5  -8  11        1.21       37.80     30.53 o 
  -4  -8  11     1836.37     1828.20    111.95 o 
  -3  -8  11      491.79      561.91     64.70 o 
  -2  -8  11     2345.37     2044.83    135.93 o 
  -1  -8  11       60.43       94.50     60.33 o 
   0  -8  11     1285.00     1094.32    295.13 o 
   1  -8  11      363.29      177.30     68.69 o 
   2  -8  11      425.00      157.01    117.03 o 
   3  -8  11       34.09       41.72     58.50 o 
   4  -8  11     1490.87     1466.20    125.76 o 
  -6  -7  11      243.98      317.56     52.34 o 
  -5  -7  11      127.12      168.65     39.25 o 
  -4  -7  11     1155.95      985.70     82.14 o 
  -3  -7  11        1.54      -38.50     43.53 o 
  -2  -7  11     2932.89     2829.83    142.55 o 
  -1  -7  11      238.35      178.10     66.88 o 
   0  -7  11      394.66      310.39     77.78 o 
   1  -7  11      219.46      181.17     62.49 o 
   2  -7  11     1666.95     1088.20    162.83 o 
   3  -7  11     1603.49     1205.47     83.16 o 
   4  -7  11     1356.12     1113.71    119.94 o 
   6  -7  11      298.00      279.14     58.15 o 
  -7  -6  11        4.49      -10.14     16.70 o 
  -6  -6  11        9.42      -17.98     21.33 o 
  -5  -6  11        0.02        1.45     36.35 o 
  -4  -6  11     2851.68     2655.59    129.88 o 
  -3  -6  11       17.88       70.19     55.25 o 
  -2  -6  11     1195.82      978.68     82.02 o 
  -1  -6  11      789.25      706.58    132.28 o 
   0  -6  11     3586.53     3288.76    337.65 o 
   1  -6  11     2333.18     2048.06    221.44 o 
   2  -6  11        7.54     -117.03    117.03 o 
   3  -6  11      165.19      126.70     67.72 o 
   4  -6  11     1208.09      988.39     89.73 o 
   6  -6  11        2.97        7.27     58.15 o 
   7  -6  11     1665.33     1487.28     90.87 o 
  -7  -5  11       13.12       15.41     19.97 o 
  -6  -5  11     2172.00     2388.94     93.03 o 
  -5  -5  11       38.56       13.63     74.51 o 
  -4  -5  11       78.74       53.90     43.81 o 
  -3  -5  11      804.80      868.38     97.04 o 
  -2  -5  11     1808.24     1682.07    110.13 o 
  -1  -5  11     1080.32     1255.16    184.82 o 
   0  -5  11       25.07      -31.30     75.21 o 
   1  -5  11     1387.79     1540.12    138.66 o 
   2  -5  11     5584.70     5281.33    286.83 o 
   3  -5  11      742.95      664.22     55.70 o 
   4  -5  11      333.55      243.34     57.00 o 
   5  -5  11      524.18      457.67     61.58 o 
   6  -5  11     1071.63      961.37    171.92 o 
   7  -5  11      951.36     1038.77     89.41 o 
  -7  -4  11       61.28       66.21     23.28 o 
  -6  -4  11        1.73      -24.41     24.41 o 
  -5  -4  11       14.20      -27.64     37.68 o 
  -4  -4  11    10004.01     9327.11    435.43 o 
  -3  -4  11     1192.62     1237.50     88.80 o 
  -2  -4  11     1104.85     1113.13    151.56 o 
  -1  -4  11       28.77       35.77    196.27 o 
   0  -4  11    11754.70    13246.66    865.76 o 
   1  -4  11     1418.62     1334.96    281.32 o 
   2  -4  11      153.58       57.89     93.44 o 
   3  -4  11     1079.33      757.92     86.85 o 
   4  -4  11     1747.64     1525.17    105.91 o 
   5  -4  11      195.72      252.97     77.05 o 
   6  -4  11        2.72       43.62     71.24 o 
   7  -4  11      985.01     1001.70     86.50 o 
   8  -4  11      462.55      332.20     66.15 o 
  -8  -3  11      194.06      188.50     22.55 o 
  -7  -3  11      250.50      212.26     44.34 o 
  -6  -3  11     3555.77     3634.19    133.88 o 
  -5  -3  11      510.22      526.44     60.31 o 
  -4  -3  11       42.05        4.11     43.45 o 
  -3  -3  11      345.05      313.23     55.78 o 
  -2  -3  11     6855.61     7645.74    471.77 o 
  -1  -3  11      113.00       20.88     82.46 o 
   0  -3  11       30.35       96.01     73.85 o 
   1  -3  11      857.94      751.73     95.87 o 
   2  -3  11     9380.96     9535.16    437.56 o 
   3  -3  11      572.06      618.70    107.97 o 
   4  -3  11      187.53      127.63     70.36 o 
   5  -3  11     3331.84     3154.93    121.31 o 
   6  -3  11      299.63      316.31     61.43 o 
   7  -3  11        5.12      -51.79     76.33 o 
  -8  -2  11     1099.36     1028.27     75.24 o 
  -7  -2  11      581.94      565.78     42.92 o 
  -6  -2  11      308.47      428.18     41.74 o 
  -5  -2  11      120.58      195.11     49.47 o 
  -4  -2  11     6788.01     6213.15    245.46 o 
  -3  -2  11      302.18      395.44    120.67 o 
  -2  -2  11     5510.62     5853.89    377.27 o 
  -1  -2  11      502.05      539.19    102.69 o 
   0  -2  11     7133.18     6922.00    263.39 o 
   1  -2  11     2706.61     2979.04    189.80 o 
   2  -2  11     3814.16     4138.72    230.46 o 
   3  -2  11     2981.64     3301.13    201.86 o 
   4  -2  11      125.33     -162.83    162.83 o 
   5  -2  11       15.08     -125.76    125.76 o 
   6  -2  11     1223.55     1088.81     78.60 o 
   7  -2  11     3056.43     2813.91    164.28 o 
   8  -2  11      220.12      245.70     82.14 o 
  -8  -1  11      639.99      645.16     45.49 o 
  -7  -1  11      432.59      390.25     38.37 o 
  -6  -1  11     2725.52     2512.58     97.47 o 
  -5  -1  11      144.56       78.66     33.29 o 
  -4  -1  11     2961.92     3007.21    144.02 o 
  -3  -1  11      345.14      378.73    115.58 o 
  -2  -1  11     2617.25     2092.60    142.72 o 
  -1  -1  11       66.05       86.13     63.98 o 
   0  -1  11     8906.87     9413.93    556.82 o 
   1  -1  11     2543.84     2751.89    178.85 o 
   2  -1  11     2446.42     2536.85    173.99 o 
   3  -1  11      523.84      275.50    165.74 o 
   4  -1  11     9016.51     7740.90    413.54 o 
   5  -1  11     3706.14     2935.73    143.19 o 
   6  -1  11     2938.89     2534.55    145.63 o 
   7  -1  11      660.65      483.72     45.34 o 
   8  -1  11      448.37      307.49     74.15 o 
  -8   0  11      447.85      515.39    101.77 o 
  -7   0  11       84.28       32.96     39.49 o 
  -6   0  11      850.12      789.16    100.51 o 
  -5   0  11      271.63      238.57     72.17 o 
  -4   0  11      211.63      178.20     49.67 o 
  -3   0  11        4.81       41.94     70.03 o 
  -2   0  11    11259.72    10555.31    437.93 o 
  -1   0  11      655.13      715.35     88.99 o 
   0   0  11     4499.53     4531.02    187.48 o 
   1   0  11     1172.24     1251.60    141.75 o 
   2   0  11     3602.16     3756.26    207.29 o 
   3   0  11      511.76      617.16    174.46 o 
   4   0  11     1165.63      939.03    148.18 o 
   5   0  11     1620.17     1553.43    274.78 o 
   6   0  11     2125.68     1891.69    147.42 o 
   7   0  11     1286.66     1363.60     94.68 o 
   8   0  11      201.89      193.62     57.96 o 
   9   0  11      468.39      330.75     67.60 o 
  -8   1  11     1254.33     1240.23     76.48 o 
  -7   1  11     1186.53     1296.59    109.74 o 
  -6   1  11       17.10      -56.86     61.91 o 
  -5   1  11       24.23       34.77    109.76 o 
  -4   1  11     7084.96     6939.05    355.90 o 
  -3   1  11      237.92      102.50     71.56 o 
  -2   1  11     2928.81     3044.17    168.21 o 
  -1   1  11     1701.13     1923.51    154.22 o 
   0   1  11    11644.24    10923.47    475.45 o 
   1   1  11      209.68      235.27    120.31 o 
   2   1  11      441.13      385.55     82.98 o 
   3   1  11       41.86      -90.87    120.67 o 
   4   1  11    11089.90    10083.92    495.43 o 
   5   1  11     2073.43     2318.15    331.48 o 
   6   1  11        8.11      -15.07     46.59 o 
   7   1  11     1490.55     1464.33    101.00 o 
   8   1  11     1373.28     1318.29     94.50 o 
   9   1  11      734.53      497.21     79.23 o 
  -7   2  11       27.05       -3.75     71.82 o 
  -6   2  11     4817.34     4564.87    229.95 o 
  -5   2  11       57.62      -22.81     62.53 o 
  -4   2  11       43.64      -24.16     61.34 o 
  -3   2  11        5.58      -50.79     64.16 o 
  -2   2  11     4236.14     3732.98    189.70 o 
  -1   2  11        3.44       30.09     61.28 o 
   0   2  11      165.57      113.94     76.69 o 
   1   2  11     3160.04     3410.59    383.45 o 
   2   2  11    13671.07    12471.65   1059.12 o 
   3   2  11     1455.51     1562.47    163.96 o 
   4   2  11      398.85      444.53    124.65 o 
   5   2  11     1348.85      726.92    213.71 o 
   6   2  11     2676.33     2007.75    314.76 o 
   7   2  11       10.06      -31.98    101.04 o 
   8   2  11       33.74      148.29     95.23 o 
   9   2  11     1753.08     1844.05    108.67 o 
  -7   3  11      138.54      123.58     79.23 o 
  -6   3  11      631.17      605.98     97.77 o 
  -5   3  11      312.40      267.69     57.37 o 
  -4   3  11     4432.38     3920.70    119.09 o 
  -3   3  11      109.49      108.61     69.53 o 
  -2   3  11      880.86      707.38     84.26 o 
  -1   3  11       29.31       24.50     69.65 o 
   0   3  11    18689.43    17238.04    714.75 o 
   1   3  11     1298.07     1117.47    113.49 o 
   2   3  11       63.13        1.36     77.52 o 
   3   3  11     6788.98     6105.69    262.77 o 
   4   3  11     8254.09     7255.57    303.08 o 
   5   3  11     1237.58     1132.42    375.09 o 
   6   3  11      215.69      155.12     62.88 o 
   7   3  11     2391.67     2260.72    370.73 o 
   9   3  11       33.40       30.53     90.87 o 
  -6   4  11     3042.36     3050.16    207.17 o 
  -5   4  11       25.37      -56.92     56.92 o 
  -4   4  11      890.76      741.14     81.43 o 
  -3   4  11       28.05        2.38     46.02 o 
  -1   4  11     3159.31     2724.50    271.87 o 
   0   4  11     1048.81      994.93    107.15 o 
   1   4  11       68.33      128.82     78.75 o 
   2   4  11     7246.62     6641.47    259.90 o 
   3   4  11     1156.11     1517.36    131.76 o 
   4   4  11     1477.73     1233.47    128.02 o 
   5   4  11     5051.55     5192.62    308.97 o 
   6   4  11     2296.30     1992.77     97.18 o 
   7   4  11       17.01       52.56     44.71 o 
   8   4  11     1175.38     1430.54     77.10 o 
   9   4  11     1710.16     2087.16     84.34 o 
  10   4  11      458.81      550.28     58.88 o 
  -7   5  11      122.86       95.95     72.69 o 
  -5   5  11     1346.26     1300.74     78.98 o 
  -4   5  11     3691.24     3218.97    113.49 o 
  -3   5  11      830.91      604.87     71.93 o 
  -1   5  11      224.59      358.50     89.05 o 
   0   5  11     4961.20     4395.72    232.02 o 
   1   5  11      159.37       92.35     80.62 o 
   2   5  11    12031.95    10981.94    392.23 o 
   3   5  11      577.57      668.79    124.63 o 
   4   5  11     4924.47     4417.45    218.86 o 
   5   5  11     1843.97     1728.25    190.61 o 
   6   5  11     1875.46     1590.26     94.98 o 
   7   5  11     4854.61     4514.61    163.96 o 
   8   5  11      733.87      977.71    109.04 o 
   9   5  11      190.95      180.56     35.59 o 
  -6   6  11     1348.96     1275.02    120.67 o 
  -5   6  11        2.85      -57.43     57.43 o 
  -4   6  11     2032.42     1786.05    155.58 o 
  -3   6  11        6.81      -45.80     67.34 o 
  -2   6  11     1386.76     1347.06    102.85 o 
  -1   6  11       50.02       67.60    101.77 o 
   0   6  11    11964.40    11026.63    487.62 o 
   1   6  11      423.61      461.75     97.21 o 
   2   6  11     1905.09     2023.48    140.58 o 
   3   6  11     1401.56     1171.62    145.24 o 
   4   6  11     6490.36     6074.17    220.87 o 
   5   6  11     2096.22     1626.00     98.31 o 
   6   6  11      351.09      406.98     44.88 o 
   7   6  11       54.32       30.75     75.96 o 
   8   6  11     1858.17     2358.98    184.64 o 
   9   6  11      922.93     1139.51    148.66 o 
  -6   7  11      834.87      763.99     76.33 o 
  -5   7  11      974.81      996.55     70.22 o 
  -4   7  11      895.50      757.44     76.74 o 
  -3   7  11      111.35      136.55     54.86 o 
  -2   7  11     5440.44     4651.91    168.66 o 
  -1   7  11       72.16       31.45     64.99 o 
   0   7  11      921.47      940.94    123.43 o 
   1   7  11     1254.98     1102.29     93.18 o 
   2   7  11     5991.23     5106.32    207.45 o 
   3   7  11        5.27       -9.14     34.40 o 
   4   7  11      264.89      253.29     72.19 o 
   5   7  11      865.10      683.36     68.08 o 
   6   7  11     4296.70     3669.57    119.53 o 
   7   7  11      581.44      435.16     45.68 o 
   8   7  11      217.79      225.29     33.75 o 
   9   7  11      598.54      716.91     41.76 o 
  -5   8  11       49.92      -37.98     37.98 o 
  -4   8  11     2856.64     2710.74    129.57 o 
  -3   8  11      374.39      383.81     79.96 o 
  -2   8  11       14.88       46.15     53.73 o 
  -1   8  11       44.86       84.49     48.83 o 
   0   8  11     7793.52     7020.79    278.16 o 
   1   8  11      284.95      241.31     46.26 o 
   2   8  11       31.71       54.65     38.95 o 
   3   8  11      850.04      660.45    106.51 o 
   4   8  11     6769.14     5525.13    222.01 o 
   5   8  11      335.67      294.73     46.00 o 
   6   8  11        7.65       27.69     48.34 o 
   7   8  11      351.75      335.71     82.51 o 
   8   8  11     1826.91     2333.90    110.64 o 
   9   8  11       15.30       55.99     33.07 o 
  -4   9  11        9.52      -76.33     76.33 o 
  -2   9  11     8483.33     9655.92    377.41 o 
  -1   9  11      114.41       25.75     74.40 o 
   0   9  11      481.70      711.98    167.92 o 
   1   9  11       65.11       -5.88     43.11 o 
   2   9  11     2878.68     2722.19    115.55 o 
   3   9  11        4.98      -19.82     41.95 o 
   4   9  11      271.13      178.65     45.30 o 
   5   9  11     1056.42      905.73     69.11 o 
   6   9  11     2057.19     1986.24    105.15 o 
   7   9  11        6.45       -7.71     32.90 o 
   8   9  11       71.86       60.35     31.13 o 
  -4  10  11     2255.36     2568.21    168.65 o 
  -2  10  11      274.76      284.23    109.04 o 
  -1  10  11      398.41      342.82     78.53 o 
   0  10  11     5339.19     5896.19    295.53 o 
   1  10  11     1150.09     1011.10     89.37 o 
   2  10  11     4083.23     3654.04    147.75 o 
   3  10  11      411.43      408.83    103.22 o 
   4  10  11     3396.91     3061.13    143.59 o 
   5  10  11       91.55      120.16     41.54 o 
   6  10  11      162.34      104.58     37.65 o 
   7  10  11      560.34      470.80     45.99 o 
   8  10  11      135.05      115.76     30.67 o 
  -3  11  11      110.20       32.71     79.96 o 
  -2  11  11     2237.34     3122.12    218.08 o 
  -1  11  11      136.81       41.16     89.42 o 
   0  11  11     1518.80     1560.57    324.57 o 
   1  11  11       50.70       14.81     54.95 o 
   2  11  11     3556.24     3000.66    152.66 o 
   3  11  11       11.70        4.64     62.43 o 
   4  11  11     1777.41     1319.86     86.16 o 
   5  11  11       64.04       93.29     39.25 o 
   6  11  11      524.35      512.95     48.41 o 
   7  11  11      103.92      136.99     39.98 o 
  -1  12  11      473.38      487.76    112.67 o 
   0  12  11      227.46      210.08    138.84 o 
   1  12  11        5.50       62.14     51.51 o 
   2  12  11     4042.84     3815.94    170.44 o 
   3  12  11       10.36       12.40     44.02 o 
   4  12  11     1480.15     1378.71     82.70 o 
   5  12  11      319.83      263.47     39.50 o 
   6  12  11     1523.69     1439.33     74.76 o 
   0  13  11     2562.86     2825.04    147.54 o 
   1  13  11       11.91       96.68    117.03 o 
   2  13  11      520.10      537.19     62.52 o 
   3  13  11       29.58       43.62     39.98 o 
   4  13  11     1760.97     1659.56    101.77 o 
   5  13  11      131.43       38.53     31.98 o 
  -3 -10  12     1322.03     1210.32     74.15 o 
  -2 -10  12        0.71      -31.26     31.26 o 
  -1 -10  12       96.81       41.43     37.07 o 
   0 -10  12      286.83      303.85     49.43 o 
   1 -10  12     1271.31     1008.35     66.04 o 
   2 -10  12       30.20       15.53     48.41 o 
  -4  -9  12        4.83       58.15     27.62 o 
  -3  -9  12       24.21        5.09     34.17 o 
  -2  -9  12     1256.51     1070.75     87.23 o 
  -1  -9  12     1363.16     1212.60    331.84 o 
   0  -9  12        2.49       65.92     46.32 o 
   1  -9  12       25.75      -40.71     42.31 o 
   2  -9  12        1.32      -49.43    100.31 o 
   3  -9  12     2480.95     2628.99    121.89 o 
  -5  -8  12        3.49       31.98     27.62 o 
  -4  -8  12      270.06      365.64     47.25 o 
  -3  -8  12     1702.30     1567.24    104.68 o 
  -2  -8  12        4.61       80.69     47.98 o 
  -1  -8  12      476.45      529.92     75.60 o 
   0  -8  12       18.23       37.80     50.67 o 
   1  -8  12      607.86      571.72    112.67 o 
   2  -8  12      523.99      293.67     82.47 o 
   3  -8  12      994.05     1110.98    182.09 o 
   4  -8  12       39.00      -44.34     57.43 o 
  -6  -7  12      113.49      158.56     20.54 o 
  -5  -7  12      755.73      710.20     60.33 o 
  -4  -7  12       42.67       68.33     39.98 o 
  -3  -7  12      877.03     1015.51     87.23 o 
  -2  -7  12     1141.02     1088.86    218.08 o 
  -1  -7  12     2282.17     2259.27    149.75 o 
   0  -7  12      418.72      432.91     91.23 o 
   1  -7  12      895.36      806.24    212.99 o 
   2  -7  12      454.06      162.46     85.32 o 
   3  -7  12     1216.25     1082.16    145.93 o 
   4  -7  12      134.65      191.91     74.15 o 
   6  -7  12       47.78       25.44     40.71 o 
  -6  -6  12      433.17      518.22     34.94 o 
  -5  -6  12      439.59      507.39     56.70 o 
  -4  -6  12     1290.56     1392.05    101.77 o 
  -3  -6  12     1246.84      991.89     78.14 o 
  -2  -6  12       19.91      -23.20     85.78 o 
  -1  -6  12     1278.89     1432.45    100.61 o 
   0  -6  12      148.90      239.28     63.22 o 
   1  -6  12     1328.34     1167.65    347.83 o 
   2  -6  12      136.29      -42.85     86.24 o 
   3  -6  12     4145.41     4111.92    192.80 o 
   4  -6  12       25.79      -62.79     62.79 o 
   6  -6  12      340.33      364.19     63.24 o 
  -7  -5  12       43.27       35.62     26.17 o 
  -6  -5  12      959.87      887.62     57.43 o 
  -5  -5  12      800.19      746.55     69.06 o 
  -4  -5  12      633.70      734.41     68.52 o 
  -3  -5  12     1659.42     1324.70    134.12 o 
  -2  -5  12      566.07      833.90    257.69 o 
  -1  -5  12       45.90      -36.84     84.24 o 
   0  -5  12       24.26       26.69     48.73 o 
   1  -5  12     8281.74     7689.12    268.77 o 
   2  -5  12       85.35      177.36     82.72 o 
   3  -5  12     1280.23     1074.08     83.69 o 
   4  -5  12       10.89      -18.31     47.47 o 
   5  -5  12      611.97      606.98     83.60 o 
   6  -5  12      578.69      618.61     79.96 o 
   7  -5  12       23.54       33.44     37.07 o 
  -7  -4  12       76.71       37.07     29.08 o 
  -6  -4  12      707.26      736.83     49.07 o 
  -5  -4  12     1238.99     1352.80     99.59 o 
  -4  -4  12      101.91       11.14     41.86 o 
  -3  -4  12       75.95       17.15     44.16 o 
  -2  -4  12      115.16      152.08     50.78 o 
  -1  -4  12     4555.58     4192.28    302.55 o 
   0  -4  12     1077.51      938.72     73.03 o 
   1  -4  12        4.18      -11.99     54.55 o 
   2  -4  12      117.95      170.74     81.59 o 
   3  -4  12     6743.25     6380.71    237.32 o 
   4  -4  12        8.19      -12.69     63.47 o 
   5  -4  12        1.81       71.57     54.98 o 
   6  -4  12       62.55       16.79     51.28 o 
   7  -4  12     2129.14     2290.68    103.29 o 
  -7  -3  12      854.88      812.70     67.60 o 
  -6  -3  12      272.66      270.50     33.29 o 
  -5  -3  12      298.18      257.39     49.73 o 
  -4  -3  12     1146.32     1235.20    154.11 o 
  -3  -3  12      503.10      574.33     74.51 o 
  -2  -3  12       29.78       22.11     44.80 o 
  -1  -3  12       28.25       49.58     85.42 o 
   0  -3  12      427.31      270.55     78.87 o 
   1  -3  12     8424.47     8343.67    396.19 o 
   2  -3  12      985.86      953.85    125.14 o 
   3  -3  12       10.79      -20.11     57.36 o 
   4  -3  12      978.74      996.31     70.22 o 
   5  -3  12     4391.65     3998.87    169.74 o 
   6  -3  12       13.63      -18.17     61.79 o 
   7  -3  12       48.73       23.26     47.25 o 
   8  -3  12       51.18        4.36     62.52 o 
  -7  -2  12      187.92      159.52     41.80 o 
  -6  -2  12     2071.66     1873.01     77.27 o 
  -5  -2  12     1128.65     1075.67     80.05 o 
  -4  -2  12       40.46       41.97     45.07 o 
  -3  -2  12      286.86      250.12     52.71 o 
  -2  -2  12      672.40      656.41    137.39 o 
  -1  -2  12     2350.57     2400.67    138.10 o 
   0  -2  12      425.02      456.91     82.06 o 
   1  -2  12      170.79       92.74     92.91 o 
   2  -2  12     1053.12     1307.02    240.61 o 
   3  -2  12     4125.96     4400.08    364.91 o 
   4  -2  12     1306.85     1132.57    114.26 o 
   5  -2  12     1385.67     1290.66     94.32 o 
   6  -2  12      172.93      138.15     66.15 o 
   7  -2  12     2325.21     2091.69    401.99 o 
  -7  -1  12      367.73      369.15     56.70 o 
  -6  -1  12      206.03      229.55     48.01 o 
  -5  -1  12        7.65       56.85     32.83 o 
  -4  -1  12     3088.48     3449.23    137.44 o 
  -3  -1  12     2900.84     2729.55    117.55 o 
  -2  -1  12       13.90       34.39     71.22 o 
  -1  -1  12     1276.36     1257.20    146.58 o 
   0  -1  12      641.57      901.57    303.85 o 
   1  -1  12     1080.78     1158.39    124.93 o 
   2  -1  12     1410.39     1551.73    136.73 o 
   3  -1  12     2249.02     2029.56    263.87 o 
   4  -1  12     2290.32     1973.59    276.23 o 
   5  -1  12     4664.51     4296.61    144.97 o 
   6  -1  12      331.42      298.61     48.28 o 
   7  -1  12     2954.58     2869.23    121.17 o 
   9  -1  12      414.12      282.04     76.33 o 
  -7   0  12      370.30      406.35    109.76 o 
  -6   0  12     1080.51     1131.09    155.56 o 
  -5   0  12      103.17       61.90     41.88 o 
  -4   0  12        2.60      -48.03     57.92 o 
  -3   0  12      679.38      766.88     65.26 o 
  -2   0  12     2815.21     2830.77    171.55 o 
  -1   0  12    11033.13     9900.03    349.03 o 
   0   0  12       76.51       58.14     80.39 o 
   1   0  12     5237.36     5979.81    292.93 o 
   2   0  12        8.80       96.56     81.36 o 
   3   0  12     2412.19     2299.25    289.31 o 
   4   0  12     1020.26      998.79    210.08 o 
   5   0  12     4092.57     3390.27    257.37 o 
   6   0  12      337.33      336.72     50.47 o 
   7   0  12     1992.50     1664.24    103.39 o 
   8   0  12      102.67       29.08     70.51 o 
  -7   1  12      546.59      524.34     72.03 o 
  -6   1  12      101.52       86.08     80.32 o 
  -5   1  12      595.50      524.25     78.39 o 
  -4   1  12     2435.23     2225.02    152.40 o 
  -3   1  12      175.45       -7.33     69.02 o 
  -2   1  12     3877.69     4019.75    311.12 o 
  -1   1  12     4338.99     3746.70    208.99 o 
   0   1  12     3241.53     3729.10    207.93 o 
   1   1  12      399.86      470.96     89.26 o 
   2   1  12     1002.59     1344.08    218.08 o 
   3   1  12     8813.21     8085.17    372.18 o 
   4   1  12     1092.03     1364.56    172.96 o 
   5   1  12     1280.30     1203.45    132.88 o 
   6   1  12      691.60      738.98     55.71 o 
   7   1  12     1722.54     1538.14    103.45 o 
   8   1  12        1.72       21.21     55.99 o 
   9   1  12      105.65      108.31     63.24 o 
  -7   2  12       36.10      -47.25     91.23 o 
  -6   2  12       65.82       58.21     60.22 o 
  -5   2  12       43.59       -1.12     52.64 o 
  -4   2  12      200.61      186.30     64.63 o 
  -3   2  12     3655.05     3988.90    203.02 o 
  -2   2  12     8509.84     8016.47    494.31 o 
  -1   2  12      560.54      699.50     97.63 o 
   0   2  12       99.48      135.42    119.58 o 
   1   2  12    15281.37    16263.38   1006.06 o 
   2   2  12       69.74       72.14     76.45 o 
   3   2  12     1897.40     2562.39    311.85 o 
   4   2  12        1.29      -98.41     98.41 o 
   5   2  12     6325.62     5336.32    479.77 o 
   6   2  12       11.50      -68.00     90.76 o 
   7   2  12      137.36       39.25     99.59 o 
   8   2  12      109.92      180.72     65.01 o 
   9   2  12     1358.86     1431.86     91.95 o 
  -7   3  12        5.62      -58.88     58.88 o 
  -6   3  12      206.91       78.62    105.77 o 
  -5   3  12      465.65      322.68     56.40 o 
  -4   3  12      754.74      746.06     52.20 o 
  -3   3  12      453.43      290.04     52.78 o 
  -2   3  12     1745.36     1726.44    171.55 o 
  -1   3  12     3112.59     2919.78    173.30 o 
   0   3  12      607.05      620.79    169.37 o 
   1   3  12     3234.29     3429.74    247.88 o 
   2   3  12     1655.90     1665.49    141.99 o 
   3   3  12    12548.90    12775.62    824.33 o 
   4   3  12      435.85      173.71    119.29 o 
   5   3  12       90.13       10.90    181.73 o 
   6   3  12       25.70      -21.08    191.18 o 
   7   3  12     5870.46     4781.68    321.30 o 
   8   3  12        0.42        0.73    101.04 o 
   9   3  12      189.10      150.80     61.90 o 
  -6   4  12      114.50       80.69     77.05 o 
  -5   4  12       47.63      160.17     68.70 o 
  -4   4  12      572.75      497.04     70.14 o 
  -3   4  12     1396.14     1009.31     85.75 o 
  -1   4  12      607.69      354.01    171.55 o 
   0   4  12     1221.86     1433.13    177.37 o 
   1   4  12    11353.41    10993.15    482.89 o 
   2   4  12     2804.08     2866.65    188.56 o 
   3   4  12     1221.14     1201.57    156.50 o 
   4   4  12      758.34      755.06    149.88 o 
   5   4  12     2316.33     1720.73    112.47 o 
   6   4  12      390.08      299.27    141.02 o 
   8   4  12      126.63       85.05     47.98 o 
   9   4  12     1218.52     1255.39    140.30 o 
  -4   5  12       68.56      109.75     49.28 o 
  -3   5  12      213.93      137.69     62.88 o 
  -2   5  12      850.35      636.46     66.75 o 
   0   5  12      445.57      445.41     93.12 o 
   1   5  12     1221.87     1283.67    129.76 o 
   2   5  12     2170.60     2456.62    320.57 o 
   3   5  12     2445.16     2426.45    170.82 o 
   4   5  12     4107.02     3533.90    198.47 o 
   5   5  12     5086.85     3826.74    151.30 o 
   6   5  12        1.20       34.91     42.32 o 
   7   5  12     2302.11     2502.00    107.94 o 
   8   5  12      121.12      157.92     38.18 o 
   9   5  12     1103.84     1394.34    104.83 o 
  -6   6  12      163.81       94.50     69.78 o 
  -5   6  12      154.72      191.91     95.23 o 
  -4   6  12     3460.69     3232.45    156.38 o 
  -3   6  12      661.01      538.28     76.50 o 
  -2   6  12      751.24      872.73     82.71 o 
  -1   6  12     1603.10     1819.53     98.72 o 
   0   6  12     1473.34     1546.12    141.41 o 
   1   6  12     4811.71     4532.83    247.53 o 
   2   6  12      553.26      601.14    116.29 o 
   3   6  12     3190.39     2663.44    159.17 o 
   4   6  12      158.69      115.55     37.06 o 
   5   6  12     2240.75     2200.96     82.99 o 
   6   6  12       49.65       22.20     43.26 o 
   7   6  12     3867.42     4122.46    153.42 o 
   8   6  12      153.55      157.94     36.30 o 
   9   6  12      593.79      718.45     61.23 o 
  -6   7  12     2594.67     2782.65    151.93 o 
  -5   7  12       75.65      -21.08     67.60 o 
  -4   7  12        2.33       35.77     54.97 o 
  -3   7  12     1051.61     1048.54     87.09 o 
  -2   7  12     1626.19     1629.48     92.93 o 
  -1   7  12     1577.18     1556.02     77.60 o 
   0   7  12       19.70        6.17     71.24 o 
   1   7  12     1021.35     1039.54    188.64 o 
   2   7  12     1743.43     1498.45     79.82 o 
   3   7  12      765.81      801.08     58.37 o 
   4   7  12       61.86       15.59     35.16 o 
   5   7  12     6371.82     5466.19    276.31 o 
   6   7  12      823.16      879.80     69.03 o 
   7   7  12      728.40      914.21     55.90 o 
   8   7  12       10.36       -8.70     26.68 o 
   9   7  12     1747.89     2265.82     99.86 o 
  -4   8  12      658.69      638.45     79.23 o 
  -3   8  12        2.13      -25.58     65.06 o 
  -2   8  12      735.04      680.67     70.15 o 
  -1   8  12     3498.94     3577.53    126.50 o 
   0   8  12     4906.39     4701.44    242.68 o 
   1   8  12      309.48      249.57     66.62 o 
   2   8  12       20.71       -6.40     41.48 o 
   3   8  12     4933.41     4178.64    145.34 o 
   4   8  12      269.96      303.39     48.93 o 
   5   8  12      411.04      311.79     47.59 o 
   6   8  12       16.82       11.21     36.16 o 
   7   8  12     2532.07     2872.53    131.00 o 
   8   8  12      430.05      534.01     65.42 o 
   9   8  12       20.90       12.09     24.32 o 
  -4   9  12      290.88      313.30     72.69 o 
  -3   9  12      549.16      410.71    104.68 o 
  -2   9  12     1885.20     2419.92    210.81 o 
  -1   9  12        1.74       40.07     68.16 o 
   0   9  12      391.04      373.24    103.28 o 
   1   9  12      809.00      766.90    166.46 o 
   2   9  12     1202.15     1092.16     74.55 o 
   3   9  12       17.20       13.97     39.31 o 
   4   9  12      163.15      180.12     49.79 o 
   5   9  12     4016.91     3615.86    156.38 o 
   6   9  12       14.86       21.24     34.29 o 
   7   9  12       23.17      -24.61     31.87 o 
   8   9  12      101.77       51.47     30.36 o 
  -4  10  12      242.51      215.17     60.33 o 
  -3  10  12       96.85       63.24     86.50 o 
  -2  10  12     1340.16     1413.86    136.66 o 
  -1  10  12     1439.65     1560.46    121.09 o 
   0  10  12     1101.89      959.23    193.00 o 
   1  10  12      579.07      408.53    151.93 o 
   2  10  12     2500.63     2317.92    118.17 o 
   3  10  12     5336.02     4633.73    170.65 o 
   4  10  12      192.19      147.09     45.18 o 
   5  10  12      131.00      147.11     40.88 o 
   6  10  12      566.32      457.37     49.84 o 
   7  10  12     1698.78     1552.50     82.99 o 
   8  10  12       72.46       71.95     38.53 o 
  -3  11  12      605.40      623.70     87.23 o 
  -1  11  12       80.19       62.22     81.78 o 
   0  11  12     1145.08     1236.26    221.31 o 
   1  11  12     2304.91     2394.47    252.24 o 
   2  11  12      159.93      192.66     62.15 o 
   3  11  12      359.32      219.63     43.77 o 
   4  11  12     1586.17     1389.55     85.37 o 
   5  11  12     1848.01     1790.96     93.71 o 
   6  11  12      164.65      156.40     35.63 o 
   7  11  12      464.23      461.96     67.60 o 
  -1  12  12      149.53      146.11     92.32 o 
   0  12  12       21.29      -48.79     79.83 o 
   1  12  12       78.77      -95.95     95.95 o 
   2  12  12     1096.62      841.38     83.96 o 
   3  12  12     1532.40     1468.59    190.82 o 
   4  12  12      224.76      195.77     39.28 o 
   5  12  12      879.06      772.53     54.59 o 
   6  12  12      224.20      202.93     43.98 o 
   1  13  12      803.37      632.42    117.76 o 
   2  13  12      135.86       93.76     60.33 o 
   3  13  12      384.48      279.86     46.52 o 
   4  13  12      570.02      390.36     47.98 o 
  -1 -10  13      291.75      363.46     45.07 o 
   0 -10  13       92.79       -6.54     33.44 o 
   1 -10  13      621.40      485.58     90.87 o 
  -3  -9  13      892.41      856.31     64.70 o 
  -2  -9  13      806.12      612.79     59.61 o 
  -1  -9  13      149.21      212.99     45.80 o 
   0  -9  13      235.33      206.45     49.43 o 
   1  -9  13       74.31       87.30     40.18 o 
   2  -9  13      775.07      673.04    121.40 o 
   3  -9  13      178.40       76.33     52.34 o 
  -4  -8  13      420.14      425.25     45.07 o 
  -3  -8  13      801.48      753.09     66.88 o 
  -2  -8  13      679.43      543.74     63.24 o 
  -1  -8  13      786.80      824.78    143.93 o 
   0  -8  13      692.73      583.03    226.80 o 
   1  -8  13       75.38       -5.67     62.52 o 
   2  -8  13       69.63      -38.78     73.48 o 
   3  -8  13      257.41      210.12     62.88 o 
  -5  -7  13      257.20      351.83     41.43 o 
  -4  -7  13      171.24       84.32     37.07 o 
  -3  -7  13     1535.15     1629.75    108.31 o 
  -2  -7  13      638.46      468.14     63.24 o 
  -1  -7  13      434.83      400.19     88.68 o 
   0  -7  13      189.62      175.68     83.60 o 
   1  -7  13      552.50      482.53     88.68 o 
   2  -7  13      323.02      251.53     82.98 o 
   3  -7  13       47.72      110.53     61.14 o 
   4  -7  13       12.94      -35.62     58.88 o 
  -6  -6  13       13.19       46.94     29.80 o 
  -5  -6  13      742.80      919.55     72.69 o 
  -4  -6  13       39.73       -4.36     37.80 o 
  -3  -6  13      207.34       86.50     49.43 o 
  -2  -6  13       80.76      120.16     48.24 o 
  -1  -6  13      912.32      783.95    176.56 o 
   0  -6  13      857.36      715.47    116.67 o 
   1  -6  13      291.32      146.28     58.54 o 
   2  -6  13      724.04      640.30     97.13 o 
   3  -6  13      913.14      846.84    133.29 o 
   4  -6  13     1497.48     1479.85     98.84 o 
   6  -6  13      554.90      556.82     61.79 o 
  -6  -5  13      582.36      528.48     59.61 o 
  -5  -5  13        6.48      -15.27     36.35 o 
  -4  -5  13        1.46      -38.53     38.53 o 
  -3  -5  13     1678.92     1766.59    106.51 o 
  -2  -5  13      554.00      393.29     66.15 o 
  -1  -5  13       93.62      112.70     52.16 o 
   0  -5  13      156.50      121.50     57.60 o 
   1  -5  13     1905.02     1984.28    248.61 o 
   2  -5  13     1022.68      692.85    103.57 o 
   3  -5  13      461.67      450.97     71.68 o 
   4  -5  13      328.59      340.93     82.87 o 
   6  -5  13      303.47      236.25     58.15 o 
  -7  -4  13        6.28      -22.53     22.53 o 
  -6  -4  13      158.16      163.15     26.73 o 
  -5  -4  13     1863.50     1865.28    117.03 o 
  -4  -4  13      354.98      251.76     99.22 o 
  -3  -4  13      196.21      114.43     47.78 o 
  -2  -4  13       15.54       68.04     47.59 o 
  -1  -4  13     1890.10     1867.43    105.14 o 
   0  -4  13      133.91       41.09     54.74 o 
   1  -4  13      635.74      743.39    130.84 o 
   2  -4  13     3689.40     3701.27    179.20 o 
   3  -4  13     4229.31     4057.22    130.19 o 
   4  -4  13      263.38      206.01     51.31 o 
   5  -4  13       16.33      -53.07     78.51 o 
   6  -4  13     1993.95     2226.40    110.85 o 
  -7  -3  13     1156.58     1275.73     55.25 o 
  -6  -3  13      563.75      541.71     48.87 o 
  -5  -3  13       20.06       74.85     41.74 o 
  -4  -3  13      522.16      484.14     59.05 o 
  -3  -3  13      989.87     1167.55    155.92 o 
  -2  -3  13      350.03      259.78     54.16 o 
  -1  -3  13      892.02      834.22     65.81 o 
   0  -3  13     1890.91     1525.80    100.75 o 
   1  -3  13     1515.46     1296.75    141.44 o 
   2  -3  13     1179.28     1121.16    183.40 o 
   3  -3  13      340.83      294.18     50.92 o 
   4  -3  13      709.94      632.01     60.54 o 
   5  -3  13      509.81      444.79    152.29 o 
   6  -3  13        0.34      -10.42     48.09 o 
   7  -3  13      389.22      322.96     42.81 o 
   8  -3  13     1702.85     1814.39    117.76 o 
  -7  -2  13      541.19      547.54     36.73 o 
  -6  -2  13      161.99      227.83     31.21 o 
  -5  -2  13     1201.55     1188.26     91.43 o 
  -4  -2  13        0.28       23.81     41.41 o 
  -3  -2  13     1320.37     1348.68     92.75 o 
  -2  -2  13      803.66      746.42     63.31 o 
  -1  -2  13     2170.59     1812.45    123.17 o 
   0  -2  13     1600.99     1472.51    198.81 o 
   1  -2  13     2754.42     2821.60    192.80 o 
   2  -2  13     2036.39     1879.06    180.28 o 
   3  -2  13     1387.44     1222.93     91.77 o 
   4  -2  13     1409.46     1269.11     73.45 o 
   5  -2  13      667.08      617.27     72.79 o 
   6  -2  13     2406.29     2347.74    124.13 o 
   7  -2  13      291.05      326.98     92.32 o 
   8  -2  13        2.69      -68.33     68.33 o 
  -7  -1  13     1198.16      997.54     90.93 o 
  -6  -1  13      166.01      157.99     32.15 o 
  -5  -1  13      702.79      824.11     52.69 o 
  -4  -1  13      259.95      254.10     51.50 o 
  -3  -1  13     6299.05     5895.76    201.68 o 
  -2  -1  13       47.44      115.61     47.29 o 
  -1  -1  13     1366.19     1193.83    128.94 o 
   0  -1  13     1333.09     1368.15    191.91 o 
   1  -1  13     1935.38     1990.72    158.69 o 
   2  -1  13       53.02      -83.27     97.41 o 
   3  -1  13     1250.93      740.73    196.27 o 
   4  -1  13     1056.11     1076.61     71.12 o 
   5  -1  13       62.18       33.87     52.12 o 
   6  -1  13      177.08       99.82     48.24 o 
   7  -1  13      713.12      644.05     87.23 o 
   8  -1  13     1057.40      769.81    103.95 o 
  -7   0  13      372.18      364.91     91.59 o 
  -6   0  13        0.35      -38.98     38.98 o 
  -5   0  13      956.51     1002.67    109.71 o 
  -4   0  13       14.02       -8.01     44.03 o 
  -3   0  13     3199.59     2914.06    123.01 o 
  -2   0  13     1405.32     1470.15    124.98 o 
  -1   0  13       40.65       36.23     84.66 o 
   0   0  13       19.39       76.91     81.90 o 
   1   0  13     4795.70     4913.45    254.85 o 
   2   0  13      874.23      848.30    109.31 o 
   3   0  13      169.60      182.46    149.02 o 
   4   0  13     2012.66     1817.40    103.95 o 
   5   0  13     2902.99     2574.41    113.86 o 
   6   0  13     1729.44     1689.93     83.01 o 
   7   0  13      188.45      171.67     61.88 o 
   8   0  13      687.81      518.29     79.96 o 
  -7   1  13      200.51      207.66     54.49 o 
  -6   1  13       72.77      140.17     55.87 o 
  -5   1  13     1526.33     1635.17    124.83 o 
  -4   1  13      254.49      187.68     63.25 o 
  -3   1  13      265.58      454.68     98.09 o 
  -2   1  13       46.28       93.05    104.68 o 
  -1   1  13    10114.87    10708.51    472.86 o 
   0   1  13      124.47       57.72     77.29 o 
   1   1  13     2843.66     3049.35    244.25 o 
   2   1  13     2568.45     2272.35    277.68 o 
   3   1  13     1373.69     1283.93    125.05 o 
   4   1  13     2539.86     2447.54    310.39 o 
   5   1  13      173.47       78.84     45.55 o 
   6   1  13     1246.92     1175.62     68.48 o 
   7   1  13      451.41      484.21     72.21 o 
   8   1  13      212.64      196.46     57.54 o 
  -7   2  13      837.71      850.50     83.60 o 
  -6   2  13       41.51       27.80     63.96 o 
  -5   2  13      115.20      107.66     58.52 o 
  -4   2  13        2.17      -43.62     57.92 o 
  -3   2  13     2771.46     2444.93     87.01 o 
  -2   2  13     2768.54     2541.31    209.35 o 
  -1   2  13      348.88      341.36     94.50 o 
   0   2  13      732.83      796.13     98.63 o 
   1   2  13     3534.61     3405.62    317.66 o 
   2   2  13      883.86      867.92    105.39 o 
   3   2  13     3054.86     2871.60    185.83 o 
   4   2  13      312.67      409.98    176.64 o 
   5   2  13     6186.35     5446.30    170.61 o 
   6   2  13       16.82      -65.12     65.12 o 
   7   2  13       58.93       41.47     98.86 o 
   8   2  13      954.34      912.03     95.95 o 
   9   2  13      471.20      457.96     74.87 o 
  -6   3  13       21.97       50.16     77.78 o 
  -5   3  13     1846.57     2159.84    137.11 o 
  -4   3  13        0.96      -23.75     47.87 o 
  -3   3  13       54.67      -25.17     42.20 o 
  -2   3  13       20.23       29.26     53.76 o 
  -1   3  13     1618.93     1440.03    152.65 o 
   0   3  13     1146.97     1488.73    236.98 o 
   1   3  13     1746.02     1738.89    143.31 o 
   2   3  13     1135.20     1010.73    114.56 o 
   3   3  13     5922.08     5553.57    283.69 o 
   4   3  13      452.27      447.78    183.18 o 
   5   3  13      272.39      209.37     52.72 o 
   6   3  13     4237.17     4171.86    248.36 o 
   7   3  13       73.03      184.64    109.04 o 
   8   3  13       17.30       -6.46     67.12 o 
   9   3  13       17.29       -7.62     55.21 o 
  -5   4  13     1339.63     1360.07    120.67 o 
  -4   4  13      173.85      122.05     45.76 o 
  -3   4  13     2145.52     2007.31     99.65 o 
  -2   4  13     1295.98     1071.21     93.41 o 
   0   4  13     4417.12     4381.15    378.00 o 
   1   4  13     1765.15     1757.08    143.88 o 
   2   4  13     1512.86     1668.48    153.02 o 
   3   4  13     6273.02     5624.70    291.14 o 
   4   4  13     1405.99     1514.06    186.25 o 
   5   4  13     1385.81      886.12    243.52 o 
   6   4  13       24.23      -46.52    199.90 o 
   8   4  13      846.45      921.73    142.48 o 
   9   4  13      122.12      181.73     92.32 o 
  -6   5  13       21.18       42.89     75.60 o 
  -4   5  13      426.60      452.48     57.51 o 
  -3   5  13     1090.30      941.52     81.42 o 
  -2   5  13        9.58       -0.35     45.06 o 
  -1   5  13     1806.30     1467.24     77.97 o 
   0   5  13       17.83      -20.23     76.08 o 
   1   5  13     7626.37     7367.71    350.44 o 
   2   5  13     1036.86     1086.63    130.98 o 
   3   5  13     2345.14     1801.67    160.06 o 
   4   5  13      318.44      263.30     54.22 o 
   5   5  13     1510.28     1420.43     97.10 o 
   6   5  13     1905.81     1918.10    168.65 o 
   7   5  13      157.94      153.47     39.61 o 
   8   5  13       88.76      121.48     37.14 o 
   9   5  13      284.53      381.99     57.64 o 
  -6   6  13       93.31      -18.17     54.52 o 
  -5   6  13     2181.21     2588.56    192.63 o 
  -4   6  13      808.34      803.40     72.31 o 
  -3   6  13     1798.89     1574.63    101.35 o 
  -2   6  13       52.98       31.55     51.65 o 
  -1   6  13     1582.54     1340.86     79.28 o 
   0   6  13     1467.21     1341.82     81.16 o 
   1   6  13     1228.25     1215.85    134.40 o 
   2   6  13     1307.61     1441.59    148.07 o 
   3   6  13      104.51        4.86     63.11 o 
   4   6  13      329.38      190.47     62.54 o 
   5   6  13      311.05      296.61     54.35 o 
   6   6  13      779.94      675.90     49.37 o 
   7   6  13     1907.11     2176.83     86.96 o 
   8   6  13     1112.85     1338.12     64.06 o 
   9   6  13        5.70      -26.14     26.14 o 
  -5   7  13      707.68      680.40     77.05 o 
  -4   7  13      153.47       84.05     52.42 o 
  -3   7  13     2776.17     2604.10    137.23 o 
  -2   7  13      249.03      309.78     65.22 o 
  -1   7  13       18.01      100.11     53.45 o 
   0   7  13      380.23      349.98     50.00 o 
   1   7  13     3941.44     3812.66    161.16 o 
   2   7  13       15.73      -57.96     90.63 o 
   3   7  13       12.70      181.55    237.43 o 
   4   7  13     2041.11     1456.66     75.97 o 
   5   7  13     2649.70     2335.80    110.18 o 
   6   7  13     1204.82     1475.44     89.55 o 
   7   7  13       17.73      -29.10     32.67 o 
   8   7  13      233.04      231.51     40.07 o 
   9   7  13      464.54      552.91     43.15 o 
  -4   8  13        9.40      -38.38     38.38 o 
  -3   8  13      338.49      271.60     68.69 o 
  -2   8  13      409.97      504.94     62.12 o 
  -1   8  13     8628.92     9163.69    277.94 o 
   0   8  13      143.69       77.35     76.86 o 
   1   8  13      148.67       55.30    130.48 o 
   2   8  13      615.75      526.29    151.93 o 
   3   8  13      408.82      399.68     50.62 o 
   4   8  13      399.12      315.89     47.82 o 
   5   8  13        8.97      -33.37     33.37 o 
   6   8  13      369.08      398.56     64.70 o 
   7   8  13      851.50      865.70     65.22 o 
   8   8  13      106.98      124.01     33.75 o 
  -4   9  13        1.04       60.33     54.52 o 
  -3   9  13     2218.84     2606.74    191.91 o 
  -2   9  13     1744.34     2217.83    186.09 o 
  -1   9  13      722.77      727.38     92.73 o 
   0   9  13       30.27       13.49     69.27 o 
   1   9  13     3058.18     2925.50    193.62 o 
   2   9  13       76.32       74.62     62.80 o 
   3   9  13     2438.87     1981.39    148.77 o 
   4   9  13      375.38      363.85     47.98 o 
   5   9  13     1077.78     1087.82     70.81 o 
   6   9  13      263.98      289.89     54.28 o 
   7   9  13       97.17      102.42     55.97 o 
   8   9  13      829.93      998.38     61.57 o 
  -3  10  13      345.70      399.81     85.78 o 
  -1  10  13     2408.66     3348.92    247.88 o 
   0  10  13        5.37      -48.48     76.36 o 
   1  10  13      313.98      320.36    127.94 o 
   2  10  13     1671.78     1486.55    199.90 o 
   3  10  13     4631.96     4616.40    167.06 o 
   4  10  13        5.97       59.81     37.03 o 
   5  10  13     2638.99     2362.30    103.81 o 
   6  10  13      108.99      140.94     46.52 o 
   7  10  13      452.97      388.20     70.51 o 
  -1  11  13      211.69      356.19    101.77 o 
   0  11  13       68.86       51.92     85.47 o 
   1  11  13      484.18      344.53    100.98 o 
   2  11  13      117.55      111.90     49.06 o 
   3  11  13     1496.18     1477.28     80.59 o 
   4  11  13      163.10      149.19     38.12 o 
   5  11  13     1389.19     1493.77     83.20 o 
   6  11  13        3.02      -11.31     51.25 o 
   7  11  13      531.34      429.77     93.05 o 
   0  12  13       12.68       82.87     96.68 o 
   1  12  13     1611.05     1731.52    178.10 o 
   2  12  13       62.15       69.94     44.29 o 
   3  12  13      696.50      756.00     71.97 o 
   4  12  13        9.80      -21.81     35.62 o 
   5  12  13     1456.13     1414.00     73.65 o 
   6  12  13      425.86      345.29     34.69 o 
   2  13  13       32.49       10.18     96.68 o 
   3  13  13     1692.77     1539.62     94.50 o 
   4  13  13       16.05        2.91     30.53 o 
  -2  -9  14     1859.06     1890.72    104.68 o 
  -1  -9  14       10.82        3.63     34.17 o 
   0  -9  14        2.04       11.63     34.89 o 
   1  -9  14        0.59       37.07     88.68 o 
   2  -9  14      590.58      539.72     52.55 o 
  -4  -8  14      247.10      194.81     31.98 o 
  -3  -8  14       44.97       57.43     31.98 o 
  -2  -8  14      160.54      186.82     42.89 o 
  -1  -8  14       64.26       61.79     39.46 o 
   0  -8  14     1449.83     1184.91    308.94 o 
   1  -8  14       21.11        0.66     71.16 o 
   2  -8  14      550.37      493.18     60.31 o 
   3  -8  14      210.11      155.56     58.15 o 
  -5  -7  14        2.17       30.53     16.56 o 
  -4  -7  14      513.03      480.49     49.43 o 
  -3  -7  14       26.45        1.45     36.35 o 
  -2  -7  14     2101.38     2214.20    131.57 o 
  -1  -7  14       10.21       11.13     42.85 o 
   0  -7  14     1189.44      984.99    214.44 o 
   1  -7  14       73.76       62.80     46.00 o 
   2  -7  14      966.67      792.54    102.93 o 
   3  -7  14        5.80      -51.09     51.09 o 
   5  -7  14      180.52      181.73     47.25 o 
  -5  -6  14        6.18       50.88     29.80 o 
  -4  -6  14     1992.32     2141.51    122.85 o 
  -3  -6  14      639.24      659.32     69.78 o 
  -2  -6  14     1183.90     1185.70    300.94 o 
  -1  -6  14      166.16      193.45    104.31 o 
   0  -6  14      840.23      782.41    209.72 o 
   1  -6  14       22.27      -32.71    112.67 o 
   2  -6  14     1464.05     1186.82    153.80 o 
   3  -6  14      496.62      387.08     66.07 o 
   4  -6  14      494.32      469.59     75.60 o 
   5  -6  14       91.69       47.98     50.88 o 
  -6  -5  14      557.00      577.46     53.07 o 
  -5  -5  14      491.62      491.40     54.52 o 
  -4  -5  14      242.57      313.30     51.61 o 
  -3  -5  14      378.77      477.59     62.52 o 
  -2  -5  14      589.25      561.62    178.29 o 
  -1  -5  14       58.67        5.87     47.64 o 
   0  -5  14      946.57      936.63     80.90 o 
   1  -5  14      248.57       81.42    123.58 o 
   2  -5  14      153.64       45.14     60.03 o 
   3  -5  14       90.79      106.05     57.32 o 
   4  -5  14     2542.81     2778.29    174.46 o 
   5  -5  14      135.31      149.75     63.24 o 
   6  -5  14      103.65      106.86     47.25 o 
  -6  -4  14      777.48      860.63     45.22 o 
  -5  -4  14       63.48      143.90     37.83 o 
  -4  -4  14      217.51      186.38     45.42 o 
  -3  -4  14      164.74      172.41     44.69 o 
  -2  -4  14     2078.40     1786.42    148.63 o 
  -1  -4  14       68.13       23.42     56.85 o 
   0  -4  14      175.84       90.84     71.97 o 
   1  -4  14       59.77      -94.50    119.21 o 
   2  -4  14     5291.29     4841.70    182.72 o 
   3  -4  14      264.81      139.75     59.52 o 
   4  -4  14      541.23      522.52     60.70 o 
   5  -4  14       48.43       46.88     45.71 o 
   6  -4  14     1216.38     1565.06    119.94 o 
  -6  -3  14      144.38       85.33     23.86 o 
  -5  -3  14      599.27      686.54     45.89 o 
  -4  -3  14     2716.87     3035.48    140.23 o 
  -3  -3  14      432.82      487.73     60.13 o 
  -2  -3  14        0.00      -25.96     63.62 o 
  -1  -3  14      127.73      131.64     44.80 o 
   0  -3  14     1747.01     1853.79    104.46 o 
   1  -3  14      122.30      136.59     80.87 o 
   2  -3  14      105.72       41.40     41.89 o 
   3  -3  14       42.33      123.89     60.04 o 
   4  -3  14     1482.61     1560.67     95.59 o 
   5  -3  14       89.71       33.83     52.74 o 
   6  -3  14       29.01       47.64     87.96 o 
   7  -3  14      129.52      152.65     64.70 o 
  -6  -2  14     1691.02     1723.52     73.25 o 
  -5  -2  14      141.57      182.05     52.18 o 
  -4  -2  14      215.29      272.37     49.81 o 
  -3  -2  14      133.34      211.06     65.68 o 
  -2  -2  14     1214.18     1094.29     87.32 o 
  -1  -2  14       14.71       37.59    101.82 o 
   0  -2  14     1369.92     1378.79    139.71 o 
   1  -2  14        6.73       16.03     75.18 o 
   2  -2  14     3647.62     3495.72    133.57 o 
   3  -2  14      221.97      259.31     52.62 o 
   4  -2  14       15.30        9.35     55.37 o 
   5  -2  14     1180.18     1166.34    134.48 o 
   6  -2  14     1322.88     1390.51    234.07 o 
   7  -2  14       86.44       82.14     78.51 o 
   8  -2  14      124.09       40.71     56.70 o 
  -7  -1  14       35.08       38.98     26.27 o 
  -6  -1  14       46.25       18.13     32.67 o 
  -5  -1  14      144.32      163.17     35.72 o 
  -4  -1  14     1297.04     1357.68     82.46 o 
  -3  -1  14      766.74      801.49     66.77 o 
  -2  -1  14     1593.32     1848.01     96.38 o 
  -1  -1  14        4.20      -27.51     43.90 o 
   0  -1  14     6517.15     5361.70    279.74 o 
   1  -1  14        5.96       70.74     88.68 o 
   2  -1  14     3425.88     3210.21    191.69 o 
   3  -1  14        6.71      -53.41     53.41 o 
   4  -1  14     1182.37     1064.88     95.48 o 
   5  -1  14      146.79       34.27     46.10 o 
   6  -1  14     1090.33      963.53     72.35 o 
   7  -1  14      433.55      270.41     97.41 o 
   8  -1  14     1013.84      861.40     97.41 o 
  -7   0  14      315.35      364.91     72.69 o 
  -6   0  14      376.74      311.43     67.84 o 
  -5   0  14      174.77      154.11    109.04 o 
  -4   0  14     1010.08     1370.64    125.32 o 
  -3   0  14     2205.79     2439.82    178.10 o 
  -2   0  14     1081.48      947.18    144.66 o 
  -1   0  14      650.41      739.46    109.14 o 
   0   0  14     1680.41     1740.08    289.68 o 
   1   0  14      147.99      185.27     87.39 o 
   2   0  14     3332.26     3763.99    352.56 o 
   3   0  14        6.59       28.60     48.61 o 
   4   0  14      910.77      872.87     60.56 o 
   5   0  14      469.32      412.61     52.01 o 
   6   0  14     3109.82     3113.06    135.97 o 
   7   0  14       11.33       58.88     71.97 o 
  -7   1  14        0.01      -52.34     52.34 o 
  -6   1  14       64.92       40.06     56.41 o 
  -5   1  14      630.19      630.39     82.01 o 
  -4   1  14     1205.78     1202.47     88.54 o 
  -3   1  14      561.28      555.50     69.75 o 
  -2   1  14     1387.19     1494.46    198.09 o 
  -1   1  14      432.94      478.30     94.84 o 
   0   1  14     3611.90     3419.92    222.80 o 
   1   1  14      211.22       52.15     78.26 o 
   2   1  14      679.27      638.96    186.09 o 
   3   1  14      111.13       50.96     42.07 o 
   4   1  14      405.70      347.08     69.30 o 
   5   1  14       32.82       -4.38     55.69 o 
   6   1  14     2474.52     2520.22    168.25 o 
   7   1  14       24.24      -58.68     58.68 o 
   8   1  14       90.13      183.91     68.33 o 
  -6   2  14       21.28       -3.89     52.78 o 
  -5   2  14        1.58      -60.33     60.33 o 
  -4   2  14      650.53      788.09     83.62 o 
  -3   2  14      333.17      329.67     43.36 o 
  -2   2  14      567.19      466.01     46.15 o 
  -1   2  14      147.46       21.90     84.32 o 
   0   2  14     2795.00     2916.96    176.60 o 
   1   2  14      930.52     1212.50    220.98 o 
   2   2  14       17.47       10.18    135.21 o 
   3   2  14       90.25       80.28     80.44 o 
   4   2  14     4616.92     4271.82    155.88 o 
   5   2  14     1796.74     1847.13     91.74 o 
   6   2  14      144.30      172.13     74.11 o 
   7   2  14     1241.06     1207.16     93.64 o 
   8   2  14      722.29      667.82     70.51 o 
   9   2  14      154.16      173.01     59.61 o 
  -6   3  14      884.50      915.92     86.50 o 
  -5   3  14      175.76      274.05     84.32 o 
  -4   3  14       49.61      -61.04     61.04 o 
  -3   3  14      881.01      898.28     54.29 o 
  -2   3  14     2330.41     2265.65     88.44 o 
  -1   3  14      895.35      729.58     90.87 o 
   0   3  14       17.80      -92.32    140.30 o 
   1   3  14      921.85      821.42    193.36 o 
   2   3  14     4523.30     4981.39    256.91 o 
   3   3  14      431.60      341.63     93.76 o 
   4   3  14      551.09      500.21     67.59 o 
   5   3  14      129.02      177.44     52.14 o 
   6   3  14     1540.42     1402.99    126.12 o 
   7   3  14      408.14      569.75    155.20 o 
   8   3  14      105.48       71.43     81.42 o 
   9   3  14      260.25      203.54     66.88 o 
  -5   4  14      780.68      826.51     92.32 o 
  -4   4  14     1533.85     1230.68    116.31 o 
  -3   4  14       40.14      -34.38     53.16 o 
  -2   4  14       89.06       75.83     46.10 o 
  -1   4  14      174.26      134.39     43.36 o 
   0   4  14     2220.63     1947.25     87.76 o 
   1   4  14      207.68      214.96     83.95 o 
   2   4  14       88.83      121.41     92.32 o 
   3   4  14       71.27       19.73     71.57 o 
   4   4  14     7866.88     7475.67    225.45 o 
   5   4  14       66.26       99.59    118.49 o 
   6   4  14      375.98      236.25    123.58 o 
   7   4  14       15.28       50.16    111.22 o 
   8   4  14     1438.23     1436.39    155.56 o 
   9   4  14      180.23      212.72     58.65 o 
  -6   5  14      825.51      905.74     88.68 o 
  -5   5  14       12.91       52.34     84.32 o 
  -4   5  14        7.57      -12.36     58.88 o 
  -3   5  14     1168.44     1147.21     86.28 o 
  -2   5  14     1709.49     1657.79     83.30 o 
  -1   5  14      761.57      673.95     54.59 o 
   0   5  14      896.19      849.03     76.76 o 
   1   5  14      212.55      147.21     72.50 o 
   2   5  14     7728.75     7326.67    469.97 o 
   3   5  14       85.42       42.50     76.24 o 
   4   5  14      701.51      460.42    113.31 o 
   5   5  14      304.91      231.89    207.90 o 
   8   5  14      519.82      643.54     75.54 o 
   9   5  14      117.38      128.77     61.01 o 
  -5   6  14      888.08     1016.96    103.22 o 
  -4   6  14     1181.01     1185.42     76.48 o 
  -3   6  14       35.09      -55.06     55.06 o 
  -2   6  14      985.43     1033.36     86.00 o 
  -1   6  14      629.35      653.03     74.08 o 
   0   6  14     1052.04      895.64     59.37 o 
   1   6  14     2188.14     1841.42     82.86 o 
   2   6  14      343.38      278.28     51.87 o 
   3   6  14       94.03       68.09    111.95 o 
   4   6  14     2447.55     2598.57    201.26 o 
   5   6  14      127.66       60.33     46.52 o 
   6   6  14     1384.69     1398.59    110.49 o 
   7   6  14      156.31      129.13     50.16 o 
   8   6  14     1287.70     1496.10    111.52 o 
   9   6  14       22.74       31.98     92.32 o 
  -5   7  14       22.75      -18.17     44.34 o 
  -4   7  14      154.81      124.69     45.95 o 
  -3   7  14      381.64      259.34     57.03 o 
  -2   7  14      345.01      190.71     81.78 o 
  -1   7  14      162.50      113.79     51.73 o 
   0   7  14     3134.35     3164.99    115.49 o 
   1   7  14     2117.38     2075.02     84.85 o 
   2   7  14     1267.30     1224.16    110.80 o 
   3   7  14      623.81      636.48    124.24 o 
   4   7  14     1296.11     1526.01    101.54 o 
   5   7  14        0.71       65.06     42.85 o 
   6   7  14      413.04      306.87     46.25 o 
   7   7  14        4.99       -2.84     34.36 o 
   8   7  14     1188.70     1355.73     75.92 o 
  -4   8  14      536.52      525.56     63.97 o 
  -3   8  14        1.18      -42.22     42.22 o 
  -2   8  14      710.52      684.03     78.51 o 
  -1   8  14      394.53      455.05    105.40 o 
   0   8  14     3582.71     4011.24    167.21 o 
   1   8  14      334.07      333.47     99.05 o 
   2   8  14     1901.70     1886.36    210.81 o 
   3   8  14       31.45      -93.77    123.58 o 
   4   8  14       66.62        7.64     37.24 o 
   5   8  14        7.63        5.54     38.66 o 
   6   8  14     2281.77     2301.14    101.04 o 
   7   8  14       14.73       13.47     32.82 o 
   8   8  14       82.34       95.34     30.39 o 
  -3   9  14      294.26      191.91     74.15 o 
  -2   9  14      117.57       58.88     92.32 o 
  -1   9  14     1226.11     1109.28    127.21 o 
   0   9  14     2750.92     3162.12    177.09 o 
   1   9  14     1588.96     1700.91    117.17 o 
   2   9  14      745.90      803.97    159.20 o 
   3   9  14      201.30      198.99     42.61 o 
   4   9  14     5900.68     5444.57    187.83 o 
   5   9  14       52.91       61.52     36.68 o 
   6   9  14       13.02        4.82     33.70 o 
   7   9  14        6.21      -17.89     31.06 o 
   8   9  14      963.18     1081.66    102.50 o 
  -3  10  14      492.21      339.47     69.78 o 
  -2  10  14     1617.52     1831.11    150.47 o 
  -1  10  14      399.47      417.98    101.04 o 
   0  10  14      346.45      305.06     89.77 o 
   1  10  14       22.76       52.64     70.89 o 
   2  10  14     1637.05     1810.76    202.81 o 
   3  10  14       28.32       61.23     37.90 o 
   4  10  14        8.44       -7.12     33.85 o 
   5  10  14       37.34       -6.26     31.24 o 
   6  10  14     1770.59     1636.30    141.75 o 
   7  10  14       32.47       -0.34     57.06 o 
  -2  11  14        6.20      -69.78     69.78 o 
   0  11  14      740.62      762.54    119.21 o 
   1  11  14       24.07      -36.04     67.26 o 
   2  11  14      727.60      763.58    106.10 o 
   3  11  14      347.60      242.00     82.87 o 
   4  11  14     3507.18     3300.36    121.77 o 
   5  11  14       29.12       47.63     31.99 o 
   6  11  14      136.20      164.33     33.08 o 
   0  12  14      774.63      859.22    103.22 o 
   1  12  14      180.24      131.57     90.87 o 
   2  12  14     1039.53      942.82    135.21 o 
   3  12  14       81.78       33.44     39.25 o 
   4  12  14      540.59      500.85     53.07 o 
   5  12  14       47.13       10.90     31.98 o 
  -3  -8  15       13.47        5.82     24.72 o 
  -2  -8  15      404.56      430.34     47.25 o 
  -1  -8  15      914.76      965.35     74.15 o 
   0  -8  15      100.41       75.60     39.25 o 
   1  -8  15       77.89      -14.54     87.96 o 
   2  -8  15      164.82      102.78     45.43 o 
   3  -8  15      815.95      955.17     79.96 o 
  -4  -7  15      256.86      292.22     37.07 o 
  -3  -7  15      851.08      811.24     64.70 o 
  -2  -7  15        8.53       68.33     37.07 o 
  -1  -7  15       66.42       75.80     40.83 o 
   0  -7  15      138.14      105.72     62.88 o 
   1  -7  15      286.48      110.13     71.54 o 
   2  -7  15       17.49      -38.64     72.33 o 
   3  -7  15      504.14      458.08     53.07 o 
  -5  -6  15      167.16       93.30     18.48 o 
  -4  -6  15        3.01      -17.45     30.53 o 
  -3  -6  15       25.08       38.54     35.26 o 
  -2  -6  15     2135.77     2214.93    130.85 o 
  -1  -6  15      859.57      576.55    189.36 o 
   0  -6  15       23.69      -19.68     46.52 o 
   1  -6  15      219.38      240.63     79.59 o 
   2  -6  15      407.63      338.68     67.35 o 
   3  -6  15     2208.33     2384.40    119.09 o 
   5  -6  15      133.35      145.38     45.80 o 
  -5  -5  15       35.25       29.38     29.44 o 
  -4  -5  15     2129.49     2547.13    139.57 o 
  -3  -5  15      410.94      313.65     82.51 o 
  -2  -5  15        8.28       34.77     39.39 o 
  -1  -5  15       13.56      -24.21     63.97 o 
   0  -5  15      466.22      463.26    135.93 o 
   1  -5  15      827.44      524.99    222.44 o 
   2  -5  15       21.40       15.34     55.10 o 
   3  -5  15      223.00      165.76    111.58 o 
   4  -5  15      369.26      393.99     70.51 o 
   5  -5  15      355.70      282.05     61.06 o 
   6  -5  15        1.30       -3.63     37.07 o 
  -6  -4  15      413.48      411.30     28.78 o 
  -5  -4  15      576.65      516.07     38.29 o 
  -4  -4  15        7.80      -15.59     49.79 o 
  -3  -4  15      101.59       69.18     39.98 o 
  -2  -4  15     2438.37     2562.37    128.24 o 
  -1  -4  15       44.53       -8.64     43.57 o 
   0  -4  15       52.77       13.08    114.13 o 
   1  -4  15     1131.42      898.37    240.97 o 
   2  -4  15     1359.29     1534.71    103.02 o 
   3  -4  15      472.77      444.58     70.89 o 
   4  -4  15       37.11       13.08     66.15 o 
   5  -4  15      665.85      593.17     77.78 o 
   6  -4  15       12.80       13.81     44.34 o 
  -6  -3  15      116.70      100.06     33.44 o 
  -5  -3  15       17.16       -1.33     23.30 o 
  -4  -3  15     1658.96     1778.07     98.84 o 
  -3  -3  15      275.73      231.02     46.40 o 
  -2  -3  15        6.26       69.35     61.75 o 
  -1  -3  15      539.36      526.76    111.95 o 
   0  -3  15       32.45      -71.24    111.22 o 
   1  -3  15       96.75       75.76     85.53 o 
   2  -3  15      814.14      802.45    151.10 o 
   3  -3  15      958.11     1132.32     65.31 o 
   4  -3  15      167.83      104.49     49.31 o 
   5  -3  15        3.29       15.98     45.84 o 
   6  -3  15        3.95      -37.85     37.85 o 
  -6  -2  15      930.39     1024.43    226.07 o 
  -5  -2  15      592.60      455.92     38.31 o 
  -4  -2  15      917.76     1073.25     76.92 o 
  -3  -2  15      190.98      213.05     58.61 o 
  -2  -2  15      636.56      718.27     69.47 o 
  -1  -2  15     1219.70     1142.77    232.98 o 
   0  -2  15     5764.76     4694.65    201.80 o 
   1  -2  15     6115.02     5548.03    188.34 o 
   2  -2  15     2257.73     2344.25    149.61 o 
   3  -2  15      326.18      339.66     51.28 o 
   4  -2  15      319.38      285.03     54.82 o 
   5  -2  15     2186.13     2235.95    118.81 o 
   6  -2  15      105.50       69.61     43.25 o 
   7  -2  15       11.43       57.43     65.42 o 
  -6  -1  15      945.82     1227.32    177.01 o 
  -5  -1  15       66.90       71.36     27.52 o 
  -4  -1  15     1499.73     1440.03    163.56 o 
  -3  -1  15       55.01       37.19     73.45 o 
  -2  -1  15      212.08      150.47    110.49 o 
  -1  -1  15     1482.53     1742.31    127.61 o 
   0  -1  15     1000.73     1025.33     87.61 o 
   1  -1  15      980.35      737.55     52.44 o 
   2  -1  15      897.40      982.39     56.80 o 
   3  -1  15     2294.81     2143.12    145.15 o 
   4  -1  15      130.14      142.32     42.62 o 
   5  -1  15     1460.64     1466.38    134.12 o 
   6  -1  15      773.05      796.47     64.40 o 
   7  -1  15     1435.09     1530.89    130.85 o 
   8  -1  15       40.90      -18.17     58.15 o 
  -6   0  15      604.98      728.72    115.22 o 
  -5   0  15        2.23      -74.00    103.22 o 
  -4   0  15      413.69      509.06     76.90 o 
  -3   0  15      871.87      981.31     95.22 o 
  -2   0  15       95.47      168.28     70.61 o 
  -1   0  15        6.59      -15.99     42.15 o 
   0   0  15     2904.40     2860.97    113.23 o 
   1   0  15     1453.85     1214.26     75.44 o 
   2   0  15      151.12      122.45     53.69 o 
   3   0  15      269.48      251.73     54.52 o 
   4   0  15      767.02      676.88     55.72 o 
   5   0  15     1716.99     1913.70    131.57 o 
   6   0  15      729.41      796.19     59.03 o 
   8   0  15      260.95      244.25     79.96 o 
  -6   1  15      985.56     1339.48     88.25 o 
  -5   1  15       35.44       82.18     47.69 o 
  -4   1  15       85.47       -1.23     50.48 o 
  -3   1  15      278.62      253.43     72.69 o 
  -2   1  15     2169.29     2209.74    107.56 o 
  -1   1  15     2789.20     2248.91     87.10 o 
   0   1  15      127.43       91.46     47.26 o 
   1   1  15      346.34      310.29     55.61 o 
   2   1  15     1768.06     1447.19     68.68 o 
   3   1  15     2213.37     1920.08     83.20 o 
   4   1  15       45.75      -22.67     62.22 o 
   5   1  15     1666.81     1640.03     83.49 o 
   6   1  15     1739.23     2183.92    150.84 o 
   7   1  15      791.76      700.02     93.77 o 
  -6   2  15       33.02      -44.34     56.70 o 
  -5   2  15      255.96      180.36     58.52 o 
  -4   2  15     1645.80     1796.53     95.67 o 
  -3   2  15      651.36      623.17     69.78 o 
  -2   2  15      153.99      108.55     39.25 o 
  -1   2  15      345.73      210.02     41.18 o 
   0   2  15     3616.51     3171.33    134.72 o 
   1   2  15      207.80      145.75     38.98 o 
   2   2  15        0.07      -38.41     38.41 o 
   3   2  15     1625.06     1505.88     91.83 o 
   4   2  15      760.64      694.08     57.15 o 
   5   2  15      215.00      275.91     44.66 o 
   6   2  15        5.48      -66.53     66.53 o 
   7   2  15      829.34      962.71     87.59 o 
   8   2  15       10.10       33.44     66.88 o 
  -5   3  15      742.69      668.04     84.32 o 
  -4   3  15      611.35      605.46     68.60 o 
  -3   3  15       59.27      102.63     58.57 o 
  -2   3  15     1937.01     1763.49     87.84 o 
  -1   3  15      296.79      200.41     45.50 o 
   0   3  15      107.53       59.08     40.71 o 
   1   3  15     1446.99     1293.50     66.04 o 
   2   3  15     1397.20     1335.78     86.96 o 
   3   3  15      673.67      581.26     49.63 o 
   4   3  15      508.87      553.27     50.10 o 
   5   3  15     5019.44     5430.89    161.48 o 
   6   3  15      348.09      330.29     66.62 o 
   7   3  15       39.25       10.71     55.67 o 
   8   3  15       41.13       -7.45     55.63 o 
   9   3  15     2016.41     2195.30    131.57 o 
  -4   4  15     2965.11     3407.07    204.26 o 
  -3   4  15      657.82      569.18     57.75 o 
  -2   4  15      158.68       25.75     59.61 o 
  -1   4  15      364.69      331.92     57.07 o 
   0   4  15      502.97      578.75     56.21 o 
   1   4  15      460.82      312.84     86.25 o 
   2   4  15      904.75      750.75     74.39 o 
   3   4  15     2720.61     2590.24     98.68 o 
   4   4  15     1458.85     1426.50     71.53 o 
   5   4  15        0.49      -67.02     67.02 o 
   6   4  15      567.36      485.88     73.23 o 
   7   4  15     1993.41     1937.93    106.21 o 
   8   4  15       80.08       -5.01     64.43 o 
   9   4  15        4.89      -60.33     60.33 o 
  -5   5  15      113.09      207.17     77.05 o 
  -4   5  15      936.01      916.65    120.67 o 
  -3   5  15       29.12       54.57     53.92 o 
  -2   5  15     1753.63     1721.25    107.94 o 
  -1   5  15      473.52      410.45     58.71 o 
   0   5  15     1225.12     1071.76     73.24 o 
   1   5  15     2592.60     2438.68    121.38 o 
   2   5  15     1622.75     1748.96     77.55 o 
   3   5  15        6.82      -19.28     44.48 o 
   4   5  15     1748.57     1794.43    191.91 o 
   5   5  15     1779.47     1676.47    134.48 o 
   6   5  15     1517.97     1567.42    131.63 o 
   7   5  15      233.43      214.85     89.18 o 
   8   5  15       92.51      138.84    106.13 o 
  -5   6  15       58.13       55.25     56.70 o 
  -4   6  15     2080.01     2234.55    172.28 o 
  -3   6  15       59.26      -12.18     52.26 o 
  -2   6  15      868.09      830.43     74.68 o 
  -1   6  15      703.86      705.60     60.08 o 
   0   6  15      115.29      -25.30     71.65 o 
   1   6  15       71.72       57.13     43.77 o 
   2   6  15     1718.32     1911.48     81.00 o 
   3   6  15      189.30      239.06     89.05 o 
   4   6  15      344.45      256.14     92.93 o 
   5   6  15      761.78      899.93    161.38 o 
   6   6  15      468.53      350.38    138.11 o 
   7   6  15     1486.64     1828.26    140.46 o 
   8   6  15       35.43       56.70    109.04 o 
  -4   7  15     1834.09     2230.92    144.66 o 
  -3   7  15      191.87      160.75     50.30 o 
  -2   7  15      228.61      190.86     57.10 o 
  -1   7  15      205.58      290.40     58.57 o 
   0   7  15     3200.91     3289.12    129.57 o 
   1   7  15     1730.87     1767.41     98.69 o 
   2   7  15        9.24      -60.98     84.09 o 
   3   7  15     1309.21     1346.30    125.12 o 
   4   7  15     1448.40     1133.27    173.73 o 
   5   7  15      471.84      457.23    143.20 o 
   6   7  15       22.65       58.60     44.44 o 
   7   7  15     1137.85     1254.27    112.32 o 
   8   7  15     1066.99     1395.13    314.03 o 
  -3   8  15       84.46       55.25     66.15 o 
  -2   8  15     1873.61     2037.56    171.55 o 
  -1   8  15     1009.24     1213.23    124.30 o 
   0   8  15       28.18       87.75     73.25 o 
   1   8  15      737.80      764.07    122.87 o 
   2   8  15     2930.98     3280.87    269.69 o 
   3   8  15      336.04      362.01    133.03 o 
   4   8  15       26.43       29.08    120.67 o 
   5   8  15      403.55      459.77    103.23 o 
   6   8  15      956.99     1200.41     71.44 o 
   7   8  15      712.25      747.26     56.82 o 
   8   8  15        8.46      -31.98     32.71 o 
  -3   9  15       52.15       38.53     58.88 o 
  -2   9  15      435.05      467.41     93.05 o 
  -1   9  15       61.02       23.26     86.50 o 
   0   9  15     3566.16     4567.97    282.05 o 
   1   9  15      368.11      345.98     70.88 o 
   2   9  15       19.57       13.81     87.98 o 
   3   9  15      571.07      769.81    146.11 o 
   4   9  15      985.15      903.77     74.95 o 
   5   9  15       15.44      -33.35     33.35 o 
   6   9  15      152.46      165.41     71.52 o 
   7   9  15      582.53      588.38    123.58 o 
  -2  10  15     2208.90     2723.04    179.55 o 
   0  10  15      352.38      326.39    103.22 o 
   1  10  15       67.76       15.86     79.16 o 
   2  10  15      988.87      836.17    105.00 o 
   3  10  15        5.94     -127.58    147.56 o 
   4  10  15      871.27      769.35     54.05 o 
   5  10  15     1709.66     1632.84     77.04 o 
   6  10  15      742.54      623.70    136.66 o 
   7  10  15       43.63       93.05     34.89 o 
   0  11  15      831.90     1012.60    114.13 o 
   1  11  15      292.48      280.01     76.36 o 
   2  11  15     1205.94     1044.58    143.93 o 
   3  11  15     1063.99      903.56    140.30 o 
   4  11  15      763.43      688.39     66.15 o 
   5  11  15       29.89       45.49     28.90 o 
   6  11  15      368.24      291.93     34.53 o 
   1  12  15       28.60       -0.73     79.23 o 
   2  12  15      320.03      297.81    117.40 o 
   3  12  15       23.50       -3.63     91.59 o 
  -1  -8  16      279.81      269.69     38.53 o 
   0  -8  16      627.69      351.83     85.05 o 
   1  -8  16      252.38      186.21     43.77 o 
  -3  -7  16      454.81      464.50     44.34 o 
  -2  -7  16       38.31       36.35     31.26 o 
  -1  -7  16      838.45      951.54     74.15 o 
   0  -7  16        9.63       29.43     36.33 o 
   1  -7  16      579.75      508.84     98.86 o 
   2  -7  16        1.95      -45.28     49.43 o 
   3  -7  16      597.25      548.82     58.15 o 
  -4  -6  16      116.94       71.24     28.35 o 
  -3  -6  16     1243.73     1451.66     90.14 o 
  -2  -6  16       23.52       22.32     33.45 o 
  -1  -6  16     1025.14      316.94    107.58 o 
   0  -6  16       18.07       24.38     37.61 o 
   1  -6  16      295.60      199.57     66.56 o 
   2  -6  16      349.63      337.60     57.35 o 
   3  -6  16       38.31      -30.05     43.09 o 
  -4  -5  16        0.24      -29.08     29.08 o 
  -3  -5  16      611.97      537.72     50.97 o 
  -2  -5  16      357.83      309.64     82.87 o 
  -1  -5  16     1031.75      995.01    284.23 o 
   0  -5  16       52.50      115.58    106.86 o 
   1  -5  16       40.44      105.40     75.27 o 
   2  -5  16       42.84       22.09     50.47 o 
   3  -5  16     2021.19     2445.82    118.29 o 
   4  -5  16      227.29      201.36     53.07 o 
   5  -5  16       70.88      103.22     45.07 o 
  -5  -4  16       86.77       70.50     21.00 o 
  -4  -4  16      256.58      247.88     44.34 o 
  -3  -4  16     1243.77     1403.75     83.23 o 
  -2  -4  16      139.44      107.04     42.46 o 
  -1  -4  16      101.06      -12.55     41.48 o 
   0  -4  16      361.35      147.50     80.58 o 
   1  -4  16     2041.57     1790.49    228.37 o 
   2  -4  16       58.90       25.89     53.44 o 
   3  -4  16       70.72      -27.00     67.24 o 
   5  -4  16      443.55      548.10     68.33 o 
   6  -4  16      111.79      122.85     39.98 o 
  -5  -3  16     1496.77     1534.96     95.59 o 
  -4  -3  16      401.55      452.26     49.08 o 
  -3  -3  16      144.90      114.16     47.98 o 
  -2  -3  16      257.05      188.25     47.89 o 
  -1  -3  16      598.24      431.06    122.12 o 
   0  -3  16       24.21      -46.20     76.83 o 
   1  -3  16      486.82      528.46    114.11 o 
   2  -3  16        4.79      -23.17     59.09 o 
   3  -3  16     1852.05     1830.26    107.53 o 
   5  -3  16      115.80      116.31     57.43 o 
   6  -3  16      332.10      381.63     53.79 o 
  -5  -2  16       47.40       38.41     23.50 o 
  -4  -2  16      365.72      512.28     58.88 o 
  -3  -2  16      850.96      901.30     70.76 o 
  -2  -2  16       51.86      -55.97     97.41 o 
  -1  -2  16      122.76      191.87     77.07 o 
   0  -2  16      424.76      288.16    106.49 o 
   1  -2  16     3457.57     3128.92    141.81 o 
   2  -2  16      215.74      158.04     43.56 o 
   3  -2  16       10.08       -4.41     46.93 o 
   4  -2  16      276.04      250.51     53.05 o 
   5  -2  16      602.73      694.60     86.50 o 
   6  -2  16       26.55       46.27     62.15 o 
   7  -2  16      629.68      678.22     69.06 o 
  -6  -1  16      266.11      446.33     74.15 o 
  -5  -1  16     1632.94     1845.65    154.11 o 
  -4  -1  16       18.43       -9.17     59.00 o 
  -3  -1  16       78.25       83.18     65.64 o 
  -2  -1  16       94.73       28.80     75.60 o 
  -1  -1  16      874.08      862.81     91.70 o 
   0  -1  16     1700.93     1956.13     97.96 o 
   1  -1  16      128.43      142.32     40.65 o 
   2  -1  16       94.52       76.13     43.97 o 
   3  -1  16      337.62      312.14     59.24 o 
   4  -1  16       63.45       -2.48     50.82 o 
   5  -1  16     1330.83     1548.58     95.46 o 
   6  -1  16      286.06      396.52     47.33 o 
   7  -1  16      817.20      872.30     92.32 o 
  -6   0  16      238.23      300.63     44.92 o 
  -5   0  16      129.92      175.91     78.51 o 
  -4   0  16      551.23      574.74     74.11 o 
  -3   0  16      472.67      463.57     95.23 o 
  -2   0  16       24.24      -46.36    134.84 o 
  -1   0  16     3365.11     2949.14    122.19 o 
   0   0  16      199.19      168.21     39.25 o 
   1   0  16     2242.05     2296.39    165.09 o 
   2   0  16        6.43      -29.66     41.33 o 
   3   0  16      991.29      831.31     67.06 o 
   4   0  16      887.11      860.21     83.96 o 
   5   0  16     1332.38     1231.53     92.32 o 
   6   0  16      213.73      231.87     50.16 o 
   7   0  16      550.25      628.06     96.68 o 
   8   0  16      126.38       95.23     60.33 o 
  -6   1  16      276.49      286.41     55.97 o 
  -5   1  16      344.60      381.90     55.06 o 
  -4   1  16      500.76      488.39     57.94 o 
  -3   1  16     1529.08     1460.96     80.61 o 
  -2   1  16       54.22        5.58     46.94 o 
  -1   1  16      395.94      338.51     40.96 o 
   0   1  16      117.61       22.31     37.65 o 
   1   1  16     2154.56     2208.97    113.42 o 
   2   1  16      132.54       55.12     41.46 o 
   3   1  16       99.66       68.88     41.40 o 
   4   1  16      231.66      293.13     72.52 o 
   5   1  16      664.22      825.74     63.18 o 
   6   1  16      114.57      202.81     73.42 o 
   7   1  16       61.42       45.80     58.88 o 
  -5   2  16      165.90      181.00     63.24 o 
  -4   2  16       14.00       45.16     53.43 o 
  -3   2  16       45.63       54.61     54.65 o 
  -2   2  16      974.14      858.37     49.08 o 
  -1   2  16     4765.21     4759.63    154.06 o 
   0   2  16      454.89      528.36     54.45 o 
   1   2  16      746.78      541.09     86.86 o 
   2   2  16        4.32        1.00     40.99 o 
   3   2  16     6427.68     6265.45    209.76 o 
   4   2  16      207.47      129.08     45.20 o 
   5   2  16        6.26      -41.79     41.79 o 
   6   2  16       26.53      -43.29     61.10 o 
   7   2  16     1447.18     1628.64     97.46 o 
  -4   3  16      375.98      239.88     71.97 o 
  -3   3  16     2032.37     2234.92    120.63 o 
  -2   3  16      266.92      313.86     43.95 o 
  -1   3  16       42.97      -39.68     39.68 o 
   0   3  16        1.82      -36.20     46.32 o 
   1   3  16     1783.05     1707.46     66.63 o 
   2   3  16       27.53      -10.00     42.77 o 
   3   3  16        1.05       -4.88     42.94 o 
   4   3  16      513.67      403.33     81.70 o 
   5   3  16     2156.55     2240.08    116.10 o 
   6   3  16      350.83      374.14     72.79 o 
   7   3  16       12.68      -58.12     58.12 o 
   8   3  16      167.80      231.16     64.70 o 
  -3   4  16        3.14      -45.80     61.79 o 
  -2   4  16     1040.16     1155.47     87.59 o 
  -1   4  16     1615.21     1411.88     70.48 o 
   0   4  16      201.87       71.08     59.20 o 
   1   4  16      858.86      679.77     54.65 o 
   2   4  16       35.60      -53.63     66.10 o 
   3   4  16     2182.86     2320.50     99.26 o 
   4   4  16       32.20       29.67     39.70 o 
   5   4  16      698.67      582.74     70.03 o 
   6   4  16       85.43      -57.02     58.70 o 
   7   4  16      267.84      288.25     85.58 o 
   8   4  16       20.41      -52.14     52.14 o 
  -5   5  16      327.71      500.12     71.24 o 
  -4   5  16      586.12      601.16     92.32 o 
  -3   5  16     2755.94     3072.10    137.76 o 
  -2   5  16      121.78       58.35     54.67 o 
  -1   5  16      671.07      631.06     69.85 o 
   0   5  16       77.80       16.43     45.61 o 
   1   5  16     1561.49     1651.05     84.14 o 
   2   5  16      127.79       74.14     46.15 o 
   3   5  16      429.16      480.37     48.19 o 
   4   5  16      142.54       48.08     59.74 o 
   5   5  16     1185.38     1205.42     86.86 o 
   6   5  16        9.75        0.36     61.31 o 
   7   5  16      499.10      538.69     69.54 o 
   8   5  16      178.21      275.62     89.05 o 
  -4   6  16        8.45      -31.98     61.06 o 
  -3   6  16       24.69       -6.84     45.06 o 
  -2   6  16      651.60      704.73     67.28 o 
  -1   6  16     1378.20     1102.82     80.23 o 
   0   6  16      127.36      194.77     56.50 o 
   1   6  16     1923.28     2117.78    103.18 o 
   2   6  16      415.04      362.82     46.66 o 
   3   6  16      485.91      398.19     65.95 o 
   4   6  16       37.21      -34.39     79.78 o 
   5   6  16     1078.29      798.93    101.68 o 
   6   6  16        6.82      -46.00     82.88 o 
   7   6  16       50.04      176.28     83.27 o 
   8   6  16       22.59      102.00     61.80 o 
  -4   7  16     1346.28     1568.69    101.04 o 
  -3   7  16       35.94      -16.05     40.35 o 
  -2   7  16        5.97      -36.92     45.38 o 
  -1   7  16     3332.87     3342.86    146.62 o 
   0   7  16      423.86      456.28     61.06 o 
   1   7  16     2516.59     2881.72    159.94 o 
   2   7  16      193.20      159.66     61.88 o 
   3   7  16     1827.19     1740.34    115.97 o 
   4   7  16        6.75      -31.98     77.81 o 
   5   7  16      706.30      702.09     99.57 o 
   6   7  16       51.32       32.98     84.79 o 
   7   7  16     1007.52      931.18    141.75 o 
   8   7  16      241.84      248.61     98.13 o 
  -3   8  16      414.76      452.14     65.42 o 
  -2   8  16      481.28      544.46     87.96 o 
  -1   8  16      466.46      457.96     99.59 o 
   0   8  16      524.53      355.46     94.50 o 
   1   8  16     2539.72     3062.59    166.21 o 
   2   8  16      206.00      225.78     64.70 o 
   3   8  16      136.49      123.75     85.44 o 
   4   8  16       46.80       64.05     82.45 o 
   5   8  16     1926.54     2122.49    149.41 o 
   6   8  16       65.69       98.66     84.55 o 
   7   8  16       58.92     -101.04    106.13 o 
  -2   9  16       51.82       38.53     68.33 o 
   0   9  16      739.84     1143.45    125.76 o 
   1   9  16        6.38      -46.83     72.79 o 
   2   9  16      912.31      739.64     73.78 o 
   3   9  16     2699.94     2726.05    167.38 o 
   4   9  16       49.84       67.99     82.58 o 
   5   9  16       57.36      138.55     83.26 o 
   6   9  16       20.36       -6.74     37.07 o 
   7   9  16     1834.74      798.89    119.94 o 
   0  10  16      359.93      529.20     94.50 o 
   1  10  16     2450.08     3232.24    163.42 o 
   2  10  16      476.11      515.01     81.30 o 
   3  10  16       78.61      104.88     79.55 o 
   4  10  16       25.40       -2.16     76.90 o 
   5  10  16     1199.97     1180.41    177.36 o 
   6  10  16       79.50       61.83     34.92 o 
   1  11  16       39.07       59.61     81.42 o 
   2  11  16        4.63       28.37     64.35 o 
   3  11  16     1133.18      869.40    121.40 o 
   4  11  16        3.02      -18.90     98.13 o 
   5  11  16      598.77      276.96    101.04 o 
  -1  -7  17       24.97       51.61     74.87 o 
   0  -7  17      770.04      483.40     82.87 o 
   1  -7  17       22.64      -43.11     58.15 o 
   2  -7  17        5.07       29.80     41.43 o 
  -3  -6  17      246.71      282.04     37.07 o 
  -2  -6  17     1076.85      987.16     70.51 o 
  -1  -6  17       65.74       38.15     36.35 o 
   0  -6  17        5.36       50.16     87.23 o 
   1  -6  17      136.58      113.90     48.78 o 
   2  -6  17      297.74      302.46     58.88 o 
   3  -6  17      153.88      112.67     45.07 o 
  -4  -5  17      746.14      780.68     40.60 o 
  -3  -5  17        5.05       -8.00     29.80 o 
  -2  -5  17       55.71       60.33     37.07 o 
  -1  -5  17      596.88      568.71    157.69 o 
   0  -5  17      179.93       98.54     66.82 o 
   1  -5  17       44.31       20.94     60.17 o 
   2  -5  17      216.72      256.50     52.49 o 
   3  -5  17       89.66      101.95     75.24 o 
  -4  -4  17       80.81       68.54     25.81 o 
  -3  -4  17      476.55      590.26     58.88 o 
  -2  -4  17      704.99      635.42    100.68 o 
  -1  -4  17        4.05      -20.55     67.59 o 
   0  -4  17      397.76      321.57     89.05 o 
   1  -4  17        9.03       30.63     48.68 o 
   2  -4  17      610.78      648.06     81.78 o 
   3  -4  17      187.11       61.79     59.61 o 
   5  -4  17       28.00       74.15     44.34 o 
  -5  -3  17      634.16      718.20     56.70 o 
  -4  -3  17      570.41      539.39     36.45 o 
  -3  -3  17      649.67      789.85     90.91 o 
  -2  -3  17      703.46      648.49     60.98 o 
  -1  -3  17       51.87      101.66     70.51 o 
   0  -3  17      465.85      423.29     57.40 o 
   1  -3  17      349.85      469.06     58.22 o 
   2  -3  17     2246.26     2654.84    129.58 o 
   3  -3  17      229.83      199.90     65.42 o 
   4  -3  17      249.77      162.83     63.24 o 
   5  -3  17       55.80       33.44     49.43 o 
   6  -3  17      341.01      343.83     44.34 o 
  -5  -2  17      112.35      225.11     34.41 o 
  -4  -2  17      460.62      484.08     55.33 o 
  -3  -2  17     1908.91     1912.62    228.98 o 
  -2  -2  17      158.86      200.54     65.41 o 
  -1  -2  17     1451.49     1210.17    106.86 o 
   0  -2  17     1268.58     1300.78     77.66 o 
   1  -2  17      136.23       85.20     58.63 o 
   2  -2  17      261.46      263.45     59.72 o 
   3  -2  17       59.69        8.85     41.70 o 
   4  -2  17      745.96      842.93    115.22 o 
   5  -2  17        3.22       33.22     38.81 o 
   6  -2  17       71.42       73.31     32.31 o 
  -5  -1  17      284.55      381.61     48.95 o 
  -4  -1  17       65.39       75.00     53.34 o 
  -3  -1  17      316.78      440.78    101.77 o 
  -2  -1  17      243.25      283.47     67.06 o 
  -1  -1  17      528.80      495.27     56.74 o 
   0  -1  17        7.91       24.53     48.70 o 
   1  -1  17     2572.74     2499.46    128.11 o 
   2  -1  17     1230.08     1179.11    122.15 o 
   3  -1  17      116.81       78.92     45.15 o 
   4  -1  17      136.12      101.91     47.60 o 
   5  -1  17        6.32       12.71     42.24 o 
   6  -1  17     1486.93     1788.22    138.84 o 
   7  -1  17        0.74        6.54     48.70 o 
  -5   0  17      605.00      877.79     61.45 o 
  -4   0  17      139.19       88.60     42.03 o 
  -3   0  17      618.05      578.63     53.56 o 
  -2   0  17      142.83       75.09     45.86 o 
  -1   0  17      161.79      108.50     47.60 o 
   0   0  17     2761.83     2488.94    108.10 o 
   1   0  17        7.52       -5.49     40.00 o 
   2   0  17      462.45      452.60     46.83 o 
   3   0  17       82.52       61.73     51.05 o 
   4   0  17      343.47      312.28     54.49 o 
   5   0  17      312.22      349.80     51.22 o 
   6   0  17      363.21      284.95     82.87 o 
   7   0  17        3.63       79.23     63.24 o 
  -5   1  17      252.92      224.62     58.88 o 
  -4   1  17        3.50      -45.44     45.44 o 
  -3   1  17      494.15      665.78     64.67 o 
  -2   1  17      931.55     1195.61    124.09 o 
  -1   1  17      116.91       96.63     76.43 o 
   0   1  17       16.02       -9.45     38.87 o 
   1   1  17     2602.81     2424.12    117.16 o 
   2   1  17      209.36      333.97     52.75 o 
   3   1  17      163.77      126.36     52.72 o 
   4   1  17     1281.42     1286.77     83.10 o 
   5   1  17      776.17      776.55     64.27 o 
   6   1  17     1204.39     1301.91    131.57 o 
   7   1  17       43.95      136.66     79.23 o 
  -5   2  17     1029.39     1365.88    101.04 o 
  -4   2  17       47.45      -11.63     60.33 o 
  -3   2  17      171.00      215.93     52.98 o 
  -2   2  17      446.54      493.64     89.05 o 
  -1   2  17      317.33      368.80     42.69 o 
   0   2  17     1126.35     1162.79     62.10 o 
   1   2  17      153.60      213.70     50.82 o 
   2   2  17     1390.59     1333.03     86.58 o 
   3   2  17       28.00      -58.77     58.77 o 
   4   2  17     1428.63     1655.45     99.17 o 
   5   2  17       27.04      -39.92     39.92 o 
   6   2  17     1081.21     1222.68    106.13 o 
   7   2  17      353.72      400.53     63.97 o 
  -3   3  17      337.37      435.43     73.42 o 
  -2   3  17      847.76      923.09     60.64 o 
  -1   3  17      281.76      326.63     50.37 o 
   0   3  17      540.66      555.71    103.22 o 
   1   3  17      348.65      392.35     86.14 o 
   2   3  17       99.53       67.54     42.96 o 
   3   3  17      822.33      898.13     67.12 o 
   4   3  17      694.14      874.51    169.74 o 
   5   3  17      186.05      172.45     64.08 o 
   6   3  17       53.78      120.03     60.00 o 
   7   3  17        2.84       20.66     48.83 o 
  -5   4  17     1892.42     2306.52    146.84 o 
  -2   4  17     1152.93     1340.44    103.95 o 
  -1   4  17      996.08     1065.76     76.85 o 
   0   4  17      107.16       55.16     54.08 o 
   1   4  17      251.06      227.39     44.91 o 
   2   4  17     1189.23     1280.33     67.51 o 
   3   4  17      368.59      295.81     46.25 o 
   4   4  17      536.16      463.58     71.09 o 
   5   4  17      214.39      205.17    113.40 o 
   6   4  17     2209.52     2825.15    142.79 o 
   7   4  17       45.52       10.95     54.74 o 
   8   4  17        5.30       -0.73     53.79 o 
  -4   5  17       39.32      -23.99     61.06 o 
  -3   5  17     1146.90     1365.16    122.12 o 
  -2   5  17      769.79      741.73     64.55 o 
  -1   5  17      228.10      167.91     93.41 o 
   0   5  17      355.85      280.17     57.65 o 
   1   5  17      261.10      307.09     54.52 o 
   2   5  17        4.91      -45.69     45.69 o 
   3   5  17      775.67      683.76     52.87 o 
   4   5  17     2115.29     2570.03    181.70 o 
   5   5  17      310.15      317.41     59.80 o 
   6   5  17       51.46       43.21     69.30 o 
   7   5  17       15.32       75.38     59.35 o 
   8   5  17      544.65      742.91     81.42 o 
  -4   6  17       51.48      -12.36     46.52 o 
  -3   6  17     1565.86     1894.35    146.11 o 
  -2   6  17      168.00      141.70     48.28 o 
  -1   6  17       80.44       82.98     51.50 o 
   0   6  17      135.99       64.34     85.05 o 
   1   6  17      779.18      778.35     56.54 o 
   2   6  17     1074.33     1170.82     64.46 o 
   3   6  17      288.72      325.44     60.12 o 
   4   6  17      174.85      229.82     60.00 o 
   5   6  17       77.07      122.52     57.65 o 
   6   6  17      612.46      765.37     72.46 o 
   7   6  17       13.09      -60.51     61.65 o 
   8   6  17      451.75      646.96     81.42 o 
  -3   7  17      408.58      417.98     55.97 o 
  -2   7  17      125.05      140.17     42.73 o 
  -1   7  17      812.60     1019.89     68.47 o 
   0   7  17      575.70      727.65     74.87 o 
   1   7  17       17.75      -80.69     80.69 o 
   2   7  17       17.97       64.65     66.96 o 
   3   7  17      705.40      648.63     66.86 o 
   4   7  17      583.64      625.59     66.63 o 
   5   7  17       27.82      -59.55     59.55 o 
   6   7  17      954.43      992.19    206.08 o 
   7   7  17        9.11      -39.72     82.14 o 
  -2   8  17       61.14      -57.43     60.33 o 
  -1   8  17       70.99      142.48     79.96 o 
   1   8  17      689.13      809.06    107.58 o 
   2   8  17      601.01      434.26     73.85 o 
   3   8  17       34.84      -37.21     67.51 o 
   4   8  17      771.17      753.63    103.87 o 
   5   8  17      745.23      701.79     93.04 o 
   6   8  17      544.48      421.61    117.03 o 
   7   8  17       66.66      -13.08     94.50 o 
  -2   9  17      760.51      889.75     80.69 o 
  -1   9  17     1541.43     1759.87    149.75 o 
   1   9  17      802.37      787.98    104.68 o 
   2   9  17      789.74      733.19     81.75 o 
   3   9  17     1085.13     1117.85     87.59 o 
   4   9  17      321.04      230.11     78.35 o 
   5   9  17      208.10      120.67    109.04 o 
   6   9  17      647.71      522.66    113.40 o 
  -1  10  17      245.98      274.78     69.06 o 
   1  10  17     1038.87     1433.49    121.40 o 
   2  10  17       70.22        3.63     79.96 o 
   3  10  17       48.76       84.49     62.85 o 
   4  10  17      699.20      520.47    114.13 o 
   5  10  17      299.84      165.74    101.77 o 
   2  11  17      517.40      790.89     91.59 o 
   3  11  17      394.08      453.15     69.06 o 
   4  11  17       46.95       31.95    116.67 o 
  -1  -6  18       42.91       82.14     63.97 o 
   0  -6  18      293.43      253.99     60.33 o 
   1  -6  18      123.12       98.44     38.25 o 
   2  -6  18       30.43       65.42     41.43 o 
  -2  -5  18     1103.50     1372.94     70.47 o 
  -1  -5  18       90.86       34.89     74.15 o 
   0  -5  18      210.78      131.71     47.31 o 
   1  -5  18      124.33       74.91     44.51 o 
   2  -5  18      450.62      424.47     85.78 o 
   3  -5  18      580.77      466.68     51.61 o 
   4  -5  18        2.33      -37.07     37.07 o 
  -3  -4  18       54.34       57.61     28.37 o 
  -2  -4  18       32.67       93.77     72.69 o 
  -1  -4  18        0.31       16.23     54.82 o 
   0  -4  18      722.87      703.54     84.78 o 
   1  -4  18      416.48      479.69     56.76 o 
   2  -4  18      220.02      159.56     46.62 o 
   3  -4  18      112.16       10.18     47.98 o 
   4  -4  18      497.96      551.01     63.24 o 
   5  -4  18      137.64      125.03     37.80 o 
  -4  -3  18       85.92       68.18     27.53 o 
  -3  -3  18       60.98      106.13     70.51 o 
  -2  -3  18     1305.42     1514.49    196.63 o 
  -1  -3  18        0.68       22.29     42.39 o 
   0  -3  18        3.80      -42.67     42.84 o 
   1  -3  18      144.83      128.46     52.34 o 
   2  -3  18     1313.40     1455.88     99.95 o 
   4  -3  18       49.37       67.60     53.07 o 
   5  -3  18      281.56      242.79     47.98 o 
  -4  -2  18     1401.10     1736.55     90.48 o 
  -3  -2  18        0.04       65.70     51.50 o 
  -2  -2  18      211.59      283.08     49.59 o 
  -1  -2  18      325.20      315.17     50.81 o 
   0  -2  18     1315.33     1324.27     92.56 o 
   1  -2  18       69.00       -1.97     56.34 o 
   2  -2  18      636.09      800.72    119.21 o 
   5  -2  18      519.93      635.33     66.88 o 
  -4  -1  18      208.79      307.64     45.95 o 
  -3  -1  18      106.12       89.86     38.96 o 
  -2  -1  18      997.56      970.33    109.12 o 
  -1  -1  18      685.85      725.42     98.02 o 
   0  -1  18      516.82      574.92    103.13 o 
   1  -1  18      220.89      208.58     54.32 o 
   2  -1  18     2821.77     2886.60    174.46 o 
   3  -1  18       28.82       85.78     57.43 o 
   4  -1  18      172.62      177.71     44.17 o 
   5  -1  18      214.29      263.43     41.88 o 
   6  -1  18      198.08      197.00     53.79 o 
  -4   0  18      745.77      915.63     67.97 o 
  -3   0  18        0.86       18.06     44.40 o 
  -2   0  18       39.54       20.08     47.27 o 
  -1   0  18        6.45        8.84     48.55 o 
   0   0  18     1759.47     1782.62    102.03 o 
   1   0  18       34.55      -22.26     36.25 o 
   2   0  18      366.48      449.86     50.89 o 
   3   0  18      138.61      236.00     61.42 o 
   4   0  18      172.18      288.08     55.25 o 
   5   0  18      126.92      160.19     42.08 o 
   6   0  18      604.03      840.32     89.41 o 
   7   0  18      886.20     1277.20     94.50 o 
  -4   1  18      395.45      496.49     66.88 o 
  -3   1  18      222.44      299.49     68.33 o 
  -2   1  18      273.19      221.75     49.74 o 
  -1   1  18      141.06       60.76     48.23 o 
   0   1  18     1547.97     1979.71    105.99 o 
   1   1  18      502.82      438.66     50.88 o 
   2   1  18      614.92      566.47    111.58 o 
   3   1  18        6.69       -1.74     47.79 o 
   4   1  18      965.17     1047.60     72.21 o 
   5   1  18      974.03     1203.28     76.69 o 
   6   1  18       43.73       39.98     74.15 o 
   7   1  18       69.39       61.79     61.06 o 
  -3   2  18      134.59      138.11     60.33 o 
  -2   2  18     1797.71     1890.72    143.20 o 
  -1   2  18      121.88       22.53     61.06 o 
   0   2  18      574.81      618.26     54.73 o 
   1   2  18       19.35        9.00     37.32 o 
   2   2  18      722.09      673.62     64.98 o 
   3   2  18      954.61     1110.84     75.86 o 
   4   2  18       22.05       71.54     53.43 o 
   5   2  18      136.51       53.79     84.32 o 
   6   2  18     1546.92     2173.49    165.74 o 
   7   2  18      643.29      807.61     95.23 o 
  -1   3  18      410.11      455.60     62.52 o 
   0   3  18     4594.68     5188.75    276.23 o 
   1   3  18       40.65       -9.81     47.84 o 
   2   3  18       12.39      -43.35     49.58 o 
   3   3  18      273.87      319.48     58.15 o 
   4   3  18     1658.53     1759.11     92.91 o 
   5   3  18      431.05      372.91     74.87 o 
   6   3  18        1.72      -52.34     61.06 o 
   7   3  18       14.73       40.71     47.98 o 
  -4   4  18      158.75      113.40     58.88 o 
  -3   4  18        1.17        9.45     66.88 o 
  -2   4  18     3063.46     3531.38    223.16 o 
  -1   4  18      630.69      612.76     81.05 o 
   0   4  18      117.60       83.51     50.82 o 
   1   4  18      136.23       81.36     51.52 o 
   2   4  18     1774.32     2108.35     88.93 o 
   3   4  18      157.66      179.54     70.15 o 
   4   4  18      109.38       43.62     69.78 o 
   5   4  18      226.27      274.78     77.05 o 
   6   4  18      896.10     1083.12     76.48 o 
   7   4  18       25.53       34.17     57.43 o 
  -4   5  18      417.46      585.17     66.15 o 
  -3   5  18       99.07       89.41     63.97 o 
  -2   5  18      188.91      141.75     70.51 o 
  -1   5  18        0.93      -45.15     45.15 o 
   0   5  18     3384.22     3659.73    153.95 o 
   1   5  18       28.59        5.53     50.14 o 
   2   5  18      679.72      605.78     55.26 o 
   3   5  18      300.72      185.36     74.15 o 
   4   5  18     2787.80     3350.37    205.72 o 
   5   5  18        2.31       20.04     74.15 o 
   6   5  18       58.31        9.20     70.51 o 
   7   5  18      103.72      100.32     49.03 o 
  -3   6  18      125.57      225.35     53.79 o 
  -2   6  18     2429.62     2992.12    123.25 o 
  -1   6  18        9.73      -40.31     43.98 o 
   0   6  18      566.83      761.63     62.99 o 
   1   6  18      186.65      175.91     60.33 o 
   2   6  18     1510.84     2051.37    160.65 o 
   3   6  18       46.13      -20.55     62.88 o 
   4   6  18     1392.49     1797.65    202.81 o 
   5   6  18        6.79      -57.35     57.35 o 
   6   6  18      108.06      155.87     63.61 o 
   7   6  18       91.37      123.57     86.87 o 
  -2   7  18      801.64      894.84     79.96 o 
  -1   7  18       42.34       34.89     66.88 o 
   0   7  18      707.95      527.74     93.77 o 
   1   7  18        4.33       26.17     73.42 o 
   2   7  18     2591.23     3122.12    202.08 o 
   3   7  18      206.14      236.25     79.96 o 
   4   7  18      591.40      762.83    100.31 o 
   5   7  18      730.93      940.41     79.29 o 
   6   7  18      662.69      874.08     93.41 o 
   7   7  18      313.37      535.74     77.05 o 
  -2   8  18      499.89      543.74     61.06 o 
  -1   8  18      164.53      218.08     69.06 o 
   0   8  18     3150.16     3982.07    234.07 o 
   2   8  18      701.64      904.29    103.22 o 
   3   8  18       83.77       40.10     61.14 o 
   4   8  18     1104.40     1233.29    151.20 o 
   5   8  18      409.29      396.22     64.43 o 
   6   8  18        6.71      182.45     56.58 o 
  -1   9  18      124.09       19.63     59.61 o 
   0   9  18      300.07      200.63     77.05 o 
   2   9  18     2803.06     3591.71    214.44 o 
   3   9  18       51.80      -13.81     71.97 o 
   4   9  18       38.99        9.58     57.01 o 
   5   9  18        6.80      -52.58     52.58 o 
   6   9  18     1235.72      596.07     98.86 o 
   0  10  18     2591.34     2878.60    174.46 o 
   2  10  18        0.74       20.35     66.88 o 
   3  10  18       60.11       62.52     69.06 o 
   4  10  18      954.99     1021.52    190.09 o 
  -1  -5  19      758.75      769.04    101.77 o 
   0  -5  19        2.47      -23.87     35.10 o 
   1  -5  19      185.28      161.38     45.80 o 
   2  -5  19        4.53        8.72     37.07 o 
  -2  -4  19      226.18      375.41     43.96 o 
  -1  -4  19      289.93      412.88     46.04 o 
   0  -4  19       39.63       51.44     40.52 o 
   1  -4  19       10.93      -32.74     37.89 o 
   2  -4  19        4.48      -10.18     44.34 o 
   4  -4  19       62.30       69.06     37.07 o 
  -3  -3  19      662.79      806.06     53.92 o 
  -2  -3  19      266.15      412.12     47.47 o 
  -1  -3  19       55.94       10.07     40.51 o 
   0  -3  19       80.15       96.41     76.69 o 
   1  -3  19     1637.58     1758.85     92.31 o 
   2  -3  19        1.43        8.72     49.43 o 
   4  -3  19       49.93       13.81     42.89 o 
  -3  -2  19      370.28      468.66     46.05 o 
  -2  -2  19      139.44      220.69     44.15 o 
  -1  -2  19     1182.08     1253.21     90.87 o 
   0  -2  19       84.36       94.69     76.69 o 
   1  -2  19        0.18      -17.88     45.80 o 
   2  -2  19      684.25      684.76     72.69 o 
   4  -2  19        1.13       47.98     47.98 o 
   5  -2  19        0.42        8.00     38.53 o 
  -3  -1  19      312.32      339.87     44.28 o 
  -2  -1  19      161.55      138.81     46.89 o 
  -1  -1  19        7.24      -15.37     49.07 o 
   0  -1  19      333.62      440.51     69.78 o 
   1  -1  19     1938.17     2183.67    143.93 o 
   3  -1  19      169.78      149.75     62.52 o 
   4  -1  19       51.48      160.65     54.52 o 
   5  -1  19      997.49     1543.25    103.95 o 
  -4   0  19      101.46       78.51     44.34 o 
  -3   0  19      167.31      290.77     59.61 o 
  -2   0  19      498.21      701.48     75.60 o 
  -1   0  19     1205.61     1295.37    112.67 o 
   0   0  19        9.41        4.36     58.15 o 
   1   0  19      122.89      193.36     61.79 o 
   2   0  19      184.64      212.99     54.52 o 
   3   0  19     1988.83     2449.72    153.38 o 
   4   0  19        5.26       17.47     39.20 o 
   5   0  19      324.78      339.63     39.99 o 
   6   0  19       21.29       15.99     47.25 o 
  -3   1  19      132.73      101.04     52.34 o 
  -2   1  19       78.63      114.85     57.43 o 
  -1   1  19     1021.44     1102.01     93.05 o 
   0   1  19      684.25      942.82     87.23 o 
   1   1  19      576.72      758.18     76.33 o 
   2   1  19        7.97       11.07     42.58 o 
   3   1  19      358.78      350.05     69.06 o 
   4   1  19       89.91      170.39     58.52 o 
   5   1  19      346.27      425.98     77.78 o 
   6   1  19        8.98       74.87     56.70 o 
   1   2  19     1277.98     1516.90    159.20 o 
   2   2  19      300.90      382.41     52.64 o 
   3   2  19       52.71       37.13     45.84 o 
   4   2  19       87.12       52.12     41.15 o 
   5   2  19     1328.74     1770.05    143.20 o 
   6   2  19        1.04       28.35     65.42 o 
   7   2  19      935.03     1252.48    101.04 o 
  -1   3  19     1346.87     1296.10    114.13 o 
   0   3  19     1620.83     2205.21    108.61 o 
   1   3  19        8.66       35.12     45.09 o 
   2   3  19      113.25      197.72     48.20 o 
   3   3  19     2110.25     2397.63    275.14 o 
   4   3  19       89.41      104.68     78.51 o 
   5   3  19       82.44      133.03     79.96 o 
   7   3  19      999.17     1502.54    121.40 o 
  -3   4  19      656.56      833.05     85.05 o 
  -2   4  19      797.54      864.31     93.05 o 
  -1   4  19      399.06      410.71     77.78 o 
   0   4  19        8.46       33.55     43.17 o 
   1   4  19     1502.88     1633.29     97.84 o 
   2   4  19     1325.16     1484.69     88.41 o 
   3   4  19      147.72       83.49     87.96 o 
   5   4  19     1592.12     2024.47    136.66 o 
   6   4  19       86.21        9.45     52.34 o 
  -3   5  19        8.27      -47.25     47.25 o 
  -2   5  19      814.11     1240.13    100.31 o 
  -1   5  19      391.93      320.74     49.07 o 
   0   5  19      172.19      246.13     48.19 o 
   1   5  19       27.79        9.61     44.51 o 
   2   5  19       94.36      132.23     81.78 o 
   4   5  19      173.82      139.57     64.70 o 
   5   5  19       37.75       75.60     62.52 o 
   6   5  19       43.03      106.86     58.88 o 
   7   5  19      596.27      708.02     65.42 o 
  -2   6  19      309.66      263.87     53.79 o 
  -1   6  19      134.73       96.61     38.81 o 
   0   6  19      529.30      484.17     49.93 o 
   1   6  19      795.24      885.39    102.50 o 
   3   6  19      479.15      620.79     82.87 o 
   4   6  19      715.82      849.77     89.41 o 
   5   6  19     1301.54     1483.64    121.40 o 
   6   6  19      308.39      278.31     51.17 o 
  -1   7  19      477.09      572.81     69.78 o 
   0   7  19       43.33      125.76     68.33 o 
   1   7  19      349.70      263.15     81.42 o 
   3   7  19     3065.44     3724.74    212.26 o 
   4   7  19        3.52       -8.00     63.24 o 
   5   7  19      404.22      580.08     77.05 o 
   6   7  19        2.44       69.78     59.61 o 
  -1   8  19      345.92      449.24     63.97 o 
   0   8  19      659.31      925.37     94.50 o 
   1   8  19      221.77      301.67     78.51 o 
   3   8  19      187.86      350.38     71.97 o 
   4   8  19      720.44      742.19     82.87 o 
   5   8  19      188.60      249.33     65.42 o 
   6   8  19       20.18       -3.63     55.97 o 
   0   9  19      199.07      220.98     62.52 o 
   3   9  19       46.93       55.25     62.52 o 
   4   9  19       84.84       92.32     61.06 o 
   5   9  19     1215.49     1506.91    112.67 o 
   3  10  19      612.25      868.67     77.05 o 
   0  -4  20      230.37      206.52     33.17 o 
   1  -4  20       13.20      -21.81     37.07 o 
  -2  -3  20      447.67      498.69     49.79 o 
  -1  -3  20      135.71      124.30     45.80 o 
   0  -3  20        3.78        4.36     42.16 o 
   1  -3  20      821.20      997.33     83.60 o 
   3  -3  20      181.61      195.54     47.25 o 
  -2  -2  20        1.00      -16.72     42.16 o 
  -1  -2  20      204.97      351.83     54.52 o 
   0  -2  20      157.07      209.35     51.61 o 
   1  -2  20       13.29       39.25     46.52 o 
   4  -2  20      133.58       59.61     42.16 o 
  -3  -1  20      707.91      992.97     82.87 o 
  -2  -1  20       13.77       48.70     44.34 o 
  -1  -1  20      173.47      307.49     55.97 o 
   0  -1  20      413.12      375.82     59.61 o 
   3  -1  20      161.79      212.26     56.70 o 
   4  -1  20      462.97      601.89     65.42 o 
  -3   0  20      403.93      568.45     56.70 o 
  -2   0  20        2.60       -6.54     46.52 o 
  -1   0  20      231.79      255.88     54.52 o 
   2   0  20      182.36      186.82     61.79 o 
   3   0  20      293.13      299.49     63.24 o 
   4   0  20        8.49      -30.53     44.34 o 
   1   1  20      242.04      183.18     66.15 o 
   2   1  20       37.64      -26.17     59.61 o 
   3   1  20     1352.73     2084.59     99.06 o 
   4   1  20      247.24      388.65     42.85 o 
   5   1  20       28.82      -23.99     51.61 o 
   6   1  20      250.24      228.98     47.98 o 
   0   2  20       12.31      -57.43     57.43 o 
   1   2  20     1984.00     2491.88    159.92 o 
   2   2  20      161.29      169.97     41.60 o 
   3   2  20      191.58      200.50     41.91 o 
   4   2  20       24.65       21.23     33.87 o 
   5   2  20      510.27      625.88     77.78 o 
   6   2  20      600.39      772.72     76.33 o 
  -3   3  20        6.39       29.80     50.16 o 
  -2   3  20       60.66      117.76     60.33 o 
  -1   3  20     2261.68     3111.22    189.73 o 
   0   3  20      133.69      292.95     66.15 o 
   1   3  20       78.63       62.86     39.81 o 
   2   3  20      336.65      401.97     48.63 o 
   3   3  20      317.29      459.01     48.18 o 
   4   3  20        8.59       20.35     66.15 o 
   5   3  20       26.26       -3.63     63.97 o 
   6   3  20      158.97      209.35     63.24 o 
  -2   4  20      136.40       87.96     53.79 o 
  -1   4  20       44.03       99.59     58.15 o 
   0   4  20        7.20       -2.71     36.82 o 
   1   4  20     1414.47     1851.85     96.63 o 
   2   4  20        7.33       12.96     39.64 o 
   3   4  20       79.54      146.84     69.78 o 
   4   4  20      457.12      428.88     83.60 o 
   5   4  20      697.57     1006.06    100.31 o 
   6   4  20      102.01      163.56     66.88 o 
  -2   5  20       53.25       45.07     45.07 o 
  -1   5  20     1292.22     1698.09    122.85 o 
   0   5  20       27.10       31.13     37.78 o 
   1   5  20      535.69      768.11     67.60 o 
   2   5  20      563.93      619.34     87.96 o 
   3   5  20      427.17      430.34     85.05 o 
   0   6  20       44.00       24.72     53.07 o 
   1   6  20      547.61      652.77     81.42 o 
   2   6  20       27.85      -22.53     69.78 o 
   0   7  20      215.93      157.01     57.43 o 
   1   7  20     1832.65     2275.99    149.75 o 
   2   7  20      157.59      151.93     70.51 o 
   5   7  20      697.41      937.00     79.23 o 
   0   8  20       48.09       61.06     48.70 o 
   1   8  20      398.79      258.06     61.79 o 
   4   8  20       65.39      -11.63     53.07 o 
  -1  -2  21      245.72      362.01     44.34 o 
   2  -2  21     1354.17     2020.11    124.30 o 
   3  -2  21       75.95      146.11     42.16 o 
   2  -1  21      283.44      474.68     64.70 o 
   3  -1  21       90.05      154.83     47.25 o 
   4  -1  21      834.89     1262.66     83.60 o 
   1   0  21       94.89       54.52     53.79 o 
   2   0  21     1175.99     1677.73    122.85 o 
   3   0  21        1.28        5.82     45.07 o 
   4   0  21      167.45      316.94     45.07 o 
   0   1  21      999.75      973.35     87.23 o 
   1   1  21       22.11       12.36     50.16 o 
   2   1  21      275.14      314.03     55.97 o 
   3   1  21      239.77      272.60     53.07 o 
  -2   2  21      274.17      329.29     56.70 o 
  -1   2  21        0.02        9.45     51.61 o 
   0   2  21     1280.27     1711.90    125.76 o 
   1   2  21       23.90      112.67     53.79 o 
   2   2  21      376.43      392.54     59.61 o 
   3   2  21       44.90      -10.93     59.61 o 
   4   2  21      203.15      258.78     54.52 o 
   5   2  21       37.40       34.89     45.07 o 
  -2   3  21      780.42     1066.39     82.87 o 
  -1   3  21       45.00      138.84     53.79 o 
   0   3  21      847.51      692.03     72.69 o 
   1   3  21       94.09      290.04     58.15 o 
   2   3  21     1026.50     1531.15     83.96 o 
   3   3  21       53.90       29.08     52.34 o 
   4   3  21       66.83       29.80     53.07 o 
   5   3  21       10.85      -48.70     48.70 o 
  -1   4  21      406.70      566.27     63.24 o 
   0   4  21      809.13     1022.78     83.60 o 
   1   4  21      630.12     1059.97     61.97 o 
   2   4  21       91.87      144.66     54.52 o 
   3   4  21      120.57       98.86     58.15 o 
   4   4  21     1311.14     1645.02    119.21 o 
   5   4  21        5.75      -53.79     53.79 o 
  -1   5  21      472.49      734.92     60.33 o 
   1   5  21       29.59       -7.27     47.98 o 
   2   5  21      876.68     1033.68     89.41 o 
   3   5  21        2.90      -14.54     56.70 o 
   4   5  21       88.70      141.75     61.06 o 
   5   5  21        0.65      -39.25     55.25 o 
   1   6  21       16.94       44.34     47.98 o 
   2   6  21      402.95      532.83     68.33 o 
   3   6  21      203.83      216.62     63.97 o 
   4   6  21     1814.12     2208.38    143.20 o 
   1   7  21       76.91       55.25     47.25 o 
   2   7  21     1295.25     1385.51    108.31 o 
   3   7  21        5.53      -21.08     53.79 o 
   1  -1  22        8.50       21.08     38.53 o 
   1   0  22      560.54      664.40     62.52 o 
   2   0  22      332.66      380.18     50.16 o 
   3   0  22       19.61       55.25     34.17 o 
   0   1  22       50.96       58.88     43.62 o 
   1   1  22       70.96      111.95     45.80 o 
   2   1  22      395.54      777.80     66.88 o 
   3   1  22      552.17      833.78     69.78 o 
   0   2  22      927.87     1719.17    113.40 o 
   1   2  22      554.65      685.49     65.42 o 
   2   2  22      195.38      227.53     46.52 o 
   0   3  22       34.12       63.24     43.62 o 
   1   3  22       31.68       64.70     43.62 o 
   4   3  22       19.50        5.82     38.53 o 
   0   4  22     1334.55     2039.01    115.58 o 
   3   4  22      389.82      428.88     53.07 o 
   4   4  22      333.56      439.79     54.52 o 
   2   5  22      602.86      718.92     61.06 o 
   3   5  22        0.18      -32.71     44.34 o 
   2   6  22      154.50      134.48     41.43 o 
   3   6  22      530.06      569.91     58.88 o 
                                                 
